# Supplementary material for: Diagnostic Screening of Bovine Mastitis Using MALDI-TOF MS Direct-Spotting of Milk and Machine Learning
Source: Vet Sci. 2023 Jan 31;10(2):101. doi: 10.3390/vetsci10020101 (PMC9962131; doi:10.3390/vetsci10020101)
Supplement: Supplementary file 1 [file vetsci-10-00101-s001.zip]

Archive with 3 entries (3 files):
- modelbuildingdata.xlsx
- modelscoringdata.xlsx
- Supplementary Materials new.pdf
