# Supplementary material for: Diagnostic Screening of Bovine Mastitis Using MALDI-TOF MS Direct-Spotting of Milk and Machine Learning
Source: Vet Sci. 2023 Jan 31;10(2):101. doi: 10.3390/vetsci10020101 (PMC9962131; doi:10.3390/vetsci10020101)
Supplement: Supplementary file 1 [file vetsci-10-00101-s001.zip › modelbuildingdata.xlsx]

## Sheet: Sheet2
Sample ID	Fat	Tru.Prot	Cells	Mastitis Indicated	Urea	BHB	Aceton	Lactose	SNF	500	502	504	506	508	510	512	514	516	518	520	522	524	526	528	530	532	534	536	538	540	542	544	546	548	550	552	554	556	558	560	562	564	566	568	570	572	574	576	578
36_1	2.78	2.66	51	negative	7.6	0.02	0.09	4.58	8.08	0	2.48	4.2	5.14	16.74	3.84	13.41	0	22.75	16.76	8.26	0	12.97	2.81	0	0	0	7.29	5.12	12.67	0	0	3.42	2.73	3.38	0	506.74	0	0	2.32	0	7.56	9	2.04	2.51	1.06	0	0	5.03	21.51
36_2	5.2	3.64	44	negative	10.8	0.02	0.05	5.04	9.65	0	4.09	6.38	0	25.79	7.64	5.81	5.43	11.83	15.51	11.97	20.1	11.86	0	5.79	0	0	39.54	1.94	9.91	7.06	0	0	3.73	0	0	25.96	0	10.85	0	7.84	4.09	18.32	4.43	2.77	0	0	0	5.47	15.89
36_3	2.5	2.66	188	negative	8	0.04	0.13	4.96	8.44	0	0	5.65	7.45	4.16	1.35	4.98	0	5.93	2.95	38.98	385.11	12.77	0	0	0	0	0	113.44	7.34	7.9	0	10.66	7.7	5.33	0	660.07	0	0	7.75	10.29	8.1	7.88	0	3.25	0	0	0	5.62	10.69
36_4	2.58	2.99	49	negative	7.7	0	0.06	4.79	8.61	0	4.34	3.92	0	25.4	11.67	0	0	13.69	6.58	4.33	0	1057.65	0	0	0	0	10.93	3.81	0	152.49	0	5.34	0	0	2063.64	0	0	0	0	0	37.93	40.53	0	82.8	0	0	0	0	41.49
36_5	1.94	2.77	68	negative	7.7	0.01	0.15	4.83	8.42	2.55	0	5.38	3.26	17.22	16.16	0.79	0	14.64	3.05	3.33	0	598.81	0	0	0	0	15.8	7.8	7.28	6.54	0	1.35	0	3.12	0	700.95	0	0	0	0	5.31	2.95	11.32	8.97	0	0	0	0	240.98
36_6	3.02	2.64	36	negative	7.8	0.04	0.11	4.7	8.11	0	0	13.44	0	51.72	6.69	11.02	0	0	6.98	19.9	71.45	37.43	0	0	0	0	30.53	3.34	2.66	6.68	0	0	11.12	5.94	2.07	839.83	9.92	9.92	0	0	28.8	16.49	3.8	4.42	0	0	0	9.24	216.02
36_8	3.3	2.64	19	negative	9.1	-0.02	0.12	4.86	8.33	0	8.61	2.7	42.23	3.23	3.53	0	0	10.13	13.92	0	0	1309.28	0	3.28	0	0	28.84	4.55	8.78	6.56	0	0	0	11.24	0	2010.51	0	0	5	28.63	10.82	6.29	0	19.62	20.49	0	0	0	1301.13
36_10	2.81	2.55	15	negative	10.3	0	0.05	4.86	8.18	0	2.75	1.84	51.43	0	9.77	1.72	0.73	2.8	8.07	0	15.74	50.18	0	0	0	0	33.76	8.66	14.97	4.53	0	0	9.84	4.11	0	428.29	4.38	5.84	0	3.91	20.65	26.34	3.29	0	69.62	0	0	0	151.3
36_11	3.53	2.83	2842	positive	8	0.03	0.05	4.39	7.97	0	0	0	14.89	4.19	2.27	2.21	0.88	3.07	0	15.27	0	7.48	4.09	0	0	0	0	10.66	6.52	0	1.31	0	0	18.72	0	68.64	0	0	0	1.76	2.86	12.84	5.72	0	0	0	5.86	13.98	4.89
36_12	2.95	2.98	388	positive	9.1	0.04	0.1	4.43	8.25	5.4	0	2.85	7.7	11.96	17.4	0	4.54	4.81	6.41	13.98	0	78.04	0	0	0	0	5.65	4.94	9.52	0.63	2	1.51	2.11	2.66	0	461.66	10.65	4.65	0	2.47	4.66	1.27	0	22.09	0	0	0	11.43	25.4
36_13	4.38	2.66	205	positive	7.4	0.06	0.12	4.91	8.41	0	9.6	0	91.63	25.64	0	3.29	0	7.48	4.12	3.37	0	79.59	0	0	0	0	32.09	6.95	0.93	0	0	3.47	4.76	0	0	1035.56	0	0	0	0	34.85	8.93	0	29.79	0	0	0	0	21.22
36_14	4.42	3.66	75	negative	9.5	-0.03	-0.02	4.81	9.59	5.04	4.24	3.27	6.86	17.66	4.35	6.29	0	0	2.46	0	0	42.09	4.37	0	0	0	4.6	16.7	12.74	3.11	0	1.65	2.76	2.32	0	864.88	0	0	0	4.39	22.58	0	7.78	7.54	0	0	0	6.43	13.93
36_15	3.18	2.93	90	negative	7.9	-0.02	0.05	4.82	8.56	0	0	2.71	0	16.05	9.15	7.83	0	13.54	3.87	2.8	0	474	0	6.92	0	0	43.57	0	7.68	6	0	0	0	2.23	0	211.97	6.13	3.77	0	4.59	12.43	5.19	0	0	16.5	0.77	0	0	28.87
36_16	4.24	3.3	237	positive	10.3	0.03	0.16	4.69	8.88	0	4.1	11.58	7.53	12.21	2.38	1.59	0.66	14.87	10.92	4.78	7.24	5.79	0	0	0	0	18.08	0	10.48	7.91	0	3.72	0	2.09	38.02	8.77	8.26	3.48	9.04	0	6.17	5.19	5.04	0	7.71	0	0	4.41	32.63
36_17	3.75	2.75	322	positive	10.2	0	0.01	4.64	8.29	0	0	7.79	0	66.51	4.14	4.09	3.94	29.26	0	44.56	0	68.92	0	0	0	0	37.88	27.21	0	6.92	0	0	3.17	0	0	529.83	10.07	0	0	10.49	8.15	23.3	14.51	11.77	0	0	0	0	6.64
36_18	2.47	2.31	436	positive	7.9	0.05	0.11	4.4	7.46	0	10.78	2.48	3.46	7.76	2.32	14.36	2.19	6.72	3.28	49.96	7.06	0	0	0	0	0	0	54.44	9.69	0	0	0	18.76	4.45	0	2311.27	0	0	0	51.27	26.02	17.06	1.73	0	0	0	0	0	150.21
36_19	3.85	3.15	38	negative	12.5	-0.03	-0.01	4.86	8.82	0	4.29	7.93	13.5	8.7	9.82	3.72	0	8.59	10.57	0	28.37	102.97	11.48	0	0	0	70.03	0	3.82	0	0	0	2.57	3.5	0	154.82	8.68	0	3.38	10.93	4.53	4.06	2.84	0	29.84	0	0	0	8.74
36_20	3.95	3.08	79	negative	9.6	0.01	0.06	4.56	8.47	0	4.29	7.93	13.5	8.7	9.82	3.72	0	8.59	10.57	0	28.37	102.97	11.48	0	0	0	70.03	0	3.82	0	0	0	2.57	3.5	0	154.82	8.68	0	3.38	10.93	4.53	4.06	2.84	0	29.84	0	0	0	8.74
36_21	4.76	3.59	100	negative	11.4	0	0	4.62	9.21	0	0	3.01	8.41	6.48	15.43	0	0	3.76	0	0	0	1634.17	0	0	0	0	0	26.23	6.96	69.58	0	5.31	4.43	0	1921.99	0	0	0	0	5.66	20.68	0	33.1	29.1	6.62	0	0	0	28.85
36_22	4.12	3.21	23	negative	9.5	0.02	0.05	4.82	9.01	0	4.21	1.06	23.06	21.38	12.85	3.3	1.23	12.04	15.33	41.83	0	633.03	0	0	0	0	57.19	9.13	8.42	22.45	0	1.79	1.96	0	0	1229.8	0	4.27	0	13.54	19.92	3.09	7.3	20.51	3.12	0	0	13.94	2.74
36_23	3.18	2.69	1050	positive	8.1	0.02	0.08	4.4	7.9	0	0	2.36	26.88	1.86	17.8	3.36	3.75	28.68	18.5	0	17.03	179.64	0	0	0	0	61.35	0	13.75	6.09	0	0	0	0	0	1369.53	0	0	0	6.88	6.04	7.51	3.15	166.82	0	0	0	0	927.01
36_24	4.01	3.48	240	positive	8.3	0.01	0.02	4.7	9.16	0	3.76	9.92	0	42.4	12.11	3.59	0	8.66	5.26	1.69	7.68	220.64	0	0	0	0	48.77	9.53	10.75	0	0	0	3.59	7.51	12.56	37.31	0	0	2.41	7.01	9.32	0	6.94	23.49	0	0	0	0	56.37
36_25	4.64	3.04	48	negative	9.6	0.03	0.09	4.85	8.79	0	0	3.93	0	11.5	4.09	0	0	1.28	5.64	9.16	0	49.14	0	0	0	0	6.12	2.29	10.25	0	0	11.08	3.72	3.04	0	604.82	0	0	0	0	0	54.18	4.54	0	274.34	0	0	0	17.24
36_26	3.97	3.06	22	negative	8.2	0.01	0.09	4.81	8.7	0	4.67	0	10.43	12.82	3.32	7.68	3.04	3.04	0	14.85	0	37.44	0	0	0	0	169.2	0	8.7	0	0	0	2.96	6.59	0	279.87	0	0	0	35.76	51.78	22.93	0	8.11	0	0	0	7.46	7.72
36_27	2.5	2.66	457	positive	7.9	-0.04	0.01	4.67	8.13	0	20.4	13.26	0	38.14	8.69	0	0	59.73	3.69	9.92	0	53.2	15.45	8.32	0	2.74	51.42	2.68	22.85	6.55	0	0	0	3.9	0	865.29	0	0	0	11.95	2.07	7.72	9.06	5.08	7.05	0	0	9.95	20.17
36_28	3.97	3.19	222	positive	9.5	0.02	0.07	4.65	8.74	0	4.12	8.48	7.82	0	6.23	5.05	0	21.23	35.73	0	15.95	104.21	0	0	0	0	75.36	0	28.96	35.41	0	4.64	0	0	0	1537.84	0	0	0	20.46	3.48	6.05	4.87	15.05	23.52	0	0	7.73	31.63
36_29	2.71	2.8	2115	positive	8.7	0.02	0.12	4.79	8.43	3.15	0	7.07	37.88	0	11.61	4.37	3.01	2.47	8.64	16.97	0	14.57	0	0	0	0	35.14	0	6.32	7.48	0	0	5.75	6.1	0	428.04	2.8	0	0	11.96	6.36	4.18	0	13.82	0	0	5.82	0	195.99
36_30	3.95	2.77	100	negative	8.8	-0.02	-0.02	4.75	8.35	0	5.48	3.3	3.22	22.78	12.5	4.12	0	3.96	12.56	16.52	1.9	368.56	0	6.57	0	0	5.25	13.11	5.88	9.05	0	0	3.46	0	0	871.32	0	0	0	0	8.18	3.08	1.92	21.72	0	0	0	17.04	135.18
36_31	2.38	2.76	28	negative	9.1	0	0.08	4.94	8.53	0	3.76	7.23	0	184.34	0	0	0	16.14	17.42	0	0	2736.54	0	0	0	0	0	23.33	6.62	70.7	0	6.9	10.1	0	0	4765.31	0	0	0	0	11.49	2.06	9.95	443.02	0	0	0	0	0
36_32	2.65	2.75	39	negative	8.3	0	0.02	4.47	7.99	0	6.25	0	0	32.42	13.99	0	0	3.78	5.31	7.44	0	564.47	0	0	0	0	67.3	8.07	5.69	11.62	0	1.71	0	0	0	820.69	0	3.04	0	0	44.22	0	17.39	3.1	6.19	0	0	0	244.07
36_33	3.77	3.33	561	positive	11.1	-0.01	0.01	4.34	8.58	3.82	0	2.81	41.95	2.11	4.68	4.69	0.84	14.72	17.29	15.04	60.6	12.01	0	0	0	0	0	143.01	0	5.98	0	2.89	2.08	7.85	0	233.17	0	0	0	0	63.16	10.33	0	0	0	0	0	0	10.43
36_34	3.15	2.98	34	negative	8	-0.01	0.03	4.99	8.83	0	10.12	5.88	0	36.68	2.72	0	3.66	12.65	6.76	0	0	1331.45	0	0	0	0	40.85	2.65	7.06	4.3	0	0	7.86	0	0	1334.55	0	0	0	0	29.07	2.87	6.43	0	352.98	0	0	0	763.35
36_35	3.11	2.98	13	negative	9.3	-0.01	0.04	5.11	9.07	0	2.32	4.1	6.23	14.88	2.83	5.27	2.07	12.89	0	6.06	0	664.17	0	0	0	0	103.45	0	6.55	14.07	0	0	2.32	0	0	792.67	0	0	0	3.48	26.27	3.82	0	0	0	0	0	0	7.75
36_36	3.41	3.07	56	negative	8	0	0.05	4.85	8.84	0	2.48	7.98	19.2	3.26	5.9	0	0	12.69	14.3	12.03	0	1221.84	0	0	0	0	0	56.68	4.37	0	0	0	0	0	0	1456.29	0	0	0	0	55.9	5.28	20.56	247.01	0	0	0	0	21.89
36_37	3.9	2.81	71	negative	11.4	-0.01	0.05	5.05	8.72	0	0	5.9	0	860.31	19.99	0	0	0	0	0	0	0	8758.32	0	0	0	0	20.35	0	14.28	0	0	627.5	0	26.06	664.51	103.13	0	0	0	233.04	0	10.05	0	2768.34	0	15.44	0	0
36_38	3.38	3.09	111	negative	11.7	0	0.05	4.95	8.94	0	0	5.4	13.76	27.15	3.76	3.76	0	12.09	0	17.2	0	12.47	0	0	0	0	46.17	5.03	9.44	0	0	3.04	4.42	0	2.6	298.45	0	0	0	4.03	5.95	0	0	0	2.41	0	0	0	40.99
36_39	2.94	2.55	490	positive	7.8	0.06	0.15	4.57	7.86	0	4.82	5.29	4.99	0	4.39	1.45	0	21.49	2.73	4.4	0	77.33	0	0	0	0	6.35	10.82	21.93	3.8	0	0	14.08	9.93	0	998.7	0	7.66	0	2.8	5.86	13.5	0	42.72	0	0	0	0	378.37
36_40	3.26	2.93	37	negative	8.2	0.01	0.07	4.64	8.41	9.37	8.76	14.48	86.92	0	27.18	4.98	0	5.08	5.45	13.34	0	939.92	0	0	0	0	0	21.1	0	79.24	0	1.34	5.62	3.51	1436.67	0	0	0	0	2.94	48.35	1.28	0	0	311.45	0	0	0	725.57
36_41	2.61	2.7	110	negative	7.2	0.02	0.19	4.88	8.27	0	0	4.02	0	27.94	0	0	0	28.07	2.85	11.25	0	29.79	0	0	0	0	78.87	2.45	15.02	8.53	0	0	0	0	0	1138.85	0	0	0	0	88.01	7.07	4.17	0	87.94	0	0	0	11.08
36_42	4.93	3.33	90	negative	10.2	-0.03	-0.01	4.86	9.14	0	5.5	5.5	0	73.92	6.2	2.71	0	8.26	3.2	9.96	0	26.18	0	5.24	0	0	14.42	5.88	13.99	5.66	0	0	17.53	9.1	0	473.11	4.62	0	0	8.58	6.15	12.72	11.26	0	61.62	0	0	0	275.85
36_43	4.96	3.85	254	positive	11.2	-0.02	0.01	4.69	9.72	0	6.17	5.18	1.89	4.75	5.85	0	0.23	1	0	5.09	3.9	18.7	0	0	0	0	3.22	4.36	9.31	0	0	7.25	1.57	14.46	0	199.79	0	0	0	19.38	5.68	19.1	0	0	0	0	0	0	6.27
36_44	3.25	2.77	49	negative	12.7	0.05	0.14	4.8	8.46	0	5.97	7.55	0	84.54	4.13	0	0	35.26	0	20.21	0	783.4	0	0	0	0	131.11	0	31.83	13.53	0	7.76	2.52	0	0	899.57	7.75	7.75	7.19	1.43	32.32	0	0	11.78	13.28	0	0	0	0
36_45	4.39	3.29	82	negative	9.6	0.02	0.02	4.67	8.77	0	0	0	655.89	0	0	3.79	0	0	0	0	0	2979.78	0	0	0	0	7.46	3.31	14.05	14.46	0	26.83	4.58	3.39	0	2245.22	0	0	0	0	30.77	4.41	16.49	1265.38	0	0	0	0	1420.41
36_46	3.7	4.23	186	negative	7.6	-0.02	-0.01	5.01	10.41	0	0	2.24	5.11	4.74	2.05	11.84	1.35	0	5.82	0	33.34	116.17	0	0	0	0	0	20.8	2.89	0	0	0	3.21	3.99	0	314.16	0	0	0	0	17.13	3.18	0	5.7	0.96	0	0	7.87	40.75
36_47	3.74	3.32	114	negative	9.2	0.03	0.11	4.43	8.67	0	0	0	66.85	0	4.36	10.63	0	0	0	0	0	35.38	0	0	0	0	0	46.6	25.37	0	0	17.14	6.09	0	0	624.36	0	0	0	0	48.49	3.94	8.19	182.61	0	0	0	0	717.09
36_48	3.62	3.06	88	negative	10	0.01	0.06	4.62	8.61	0	0	4.8	4.94	21.93	5.73	0	0	20.89	36.16	31.81	0	572.75	0	0	0	0	113.21	0	13.26	0	0	7.25	13.46	1.17	0	168.2	5.39	4.43	0	0	63.73	3.5	0	0	0	0	0	0	5.32
36_49	2.82	2.79	237	positive	7.6	0.02	0.13	4.55	8.11	0	10.07	4.93	12.49	11.09	24.22	4.4	6.08	26.25	0	7.09	0	1160.7	0	0	0	0	66.76	0	11.63	19.27	0	3.88	0	1.49	0	2896.6	0	0	0	6.7	18	6.36	2.46	30.26	15.18	0	0	0	1338.56
36_50	4.17	2.85	18	negative	7.9	0	0.04	4.79	8.46	0	6.86	0	102.76	0	6.58	7.24	28.33	1.89	23.84	16.99	37.42	11.72	0	0	0	3.73	65.94	11	6.71	0	0	0	0	0	176.29	26.79	5.78	0	7.79	5.09	0	14.09	5.25	15	0	0	0	5.57	84.43
36_51	3.92	3.32	1006	positive	9.1	-0.02	0.09	4.74	8.92	4.93	2.81	5.66	4.19	6.72	2.01	2.31	13.17	13.14	0	13.9	26.86	22.54	0	2.63	0	0	10.3	0	10.09	0	0	3.03	6.64	5.65	180.41	0	0	0	0	0	14.31	4.96	1.48	16.71	0	0	2.93	3.96	7.28
36_52	3.43	2.84	289	positive	10.6	0	0.01	4.83	8.49	3.36	7.23	3.07	10.01	15.85	8.7	8.61	18.84	5.66	0	5.35	1017.79	0	0	0	0	0	23.27	1.84	4.38	0	0	3.66	2.14	0	1636.64	0	0	0	8.84	14.22	11.03	6.62	1.58	18.94	0	0	0	0	25.49
36_53	3.95	3.27	154	negative	10.1	-0.03	-0.02	4.88	9.09	0	13.86	0	9.01	5.57	15.91	6.59	26.99	0	13.31	10.48	978.03	0	0	0	0	1.65	24.58	2.9	15.86	0	3.84	1.69	0	0	957.87	0	0	0	0	9.04	8.03	7.9	0	53.3	0	0	0	11.12	94.44
36_54	4.79	3.54	151	negative	8.4	-0.05	-0.06	4.69	9.25	0	4.37	8.3	4.6	0	9.63	0	4.69	5.5	9.54	0	12	19.57	5.49	0	0	6.51	3.15	3.64	0	0	0	1.11	0	0	4.79	10.33	14.7	0	0	34.63	3.57	2.94	0	0	0	0	0	9.05	13.44
36_55	5.13	3.21	19	negative	8.6	-0.05	-0.07	5.1	9.2	12.22	3.37	3.9	5.56	4.77	16.16	3.23	14.61	5.98	12.07	21.79	28.89	10.97	0	0	0	0	30.77	7.07	11.67	0	0	2.4	3.01	0	10.38	3.59	7.62	5.69	16.12	3.23	8.25	0	0	0	0	0	0	16.2	40.65
36_56	4.05	3.03	69	negative	9.9	0	0.02	4.64	8.6	3.18	5.1	3.52	7.95	0	16.76	2.96	23.58	9.03	0	7.41	66.75	12.55	0	0	0	0	16.77	10.09	4.52	0	0	0	0	0	806.64	0	0	0	0	0	2.43	10.77	2.71	4.65	0	0	0	0	74.73
36_57	2.69	3.45	1277	positive	10.2	0.13	0.22	3.43	7.8	0	6.4	9.16	56.13	5.16	9.04	2.74	0	13.21	16.16	7.72	103	71.82	0	0	0	0	2.83	20.63	4.04	0	4.71	0	67.15	0	648.36	0	0	0	0	0	4.81	35.76	0	144.43	0	0	17.66	0	447.66
36_58	3.76	2.94	412	positive	6.2	-0.04	0.01	5.03	8.82	0	0	13.07	17.47	0	17.27	0	2.21	5.14	11.74	6.28	177.17	0	0	0	0	0	33.36	0	9.6	4.19	0	5.04	3.3	1.57	6.79	0	0	0	0	4.51	22.56	11.26	1.75	46.17	0	0	0	0	138.56
36_59	6.29	3.48	7365	positive	13	0.07	0.13	4.44	8.89	0	10.02	2.05	0	7.73	24.67	2.16	1.65	0	2.39	11.75	24.88	57.61	0	0	0	0	7.87	6.97	0	0	0	0	5.9	0	437.93	0	5.9	0	0	3.28	12.16	9.67	7.48	9.62	1.76	0	5.22	8.56	16.55
36_60	3.27	2.85	313	positive	11	0.03	0.1	4.52	8.19	0	11.88	34.36	21.45	1.72	20.09	10.01	9.36	8.01	0	17.93	496.79	0	0	5.31	0	0	3.9	4.45	0	0	0	18.13	2.98	0	947.29	0	0	0	0	0	2.32	5.02	4.1	12.26	1.98	0	0	15	36.57
36_61	3.53	3.05	42	negative	8.5	0	0.07	4.69	8.6	0	2.36	11.26	35.72	0	13.59	11.34	35.44	4.2	0	0	1087.44	0	9.05	0	0	13.09	3.14	6.17	25.82	0	0	0	0	0	856.9	0	0	0	0	17.89	31.17	4.42	0	14.85	0	0	0	0	28.65
36_62	3.83	3.56	359	positive	7.4	0.01	0.01	4.42	8.89	0	4	8.99	590.11	0	14.93	0	0	8.78	0	0	0	3175.4	0	0	0	0	16.01	2.5	50.69	0	0	7.07	14.24	0	57.05	0	0	0	0	4.89	8.29	6.5	0	982.78	0	0	0	0	1692.7
36_63	4.1	3.52	132	negative	9.5	-0.02	0.01	4.65	9.09	0	0	0	14.24	3.47	14.67	0	0	0	4.09	0	913.09	0	0	0	0	0	7.31	5.2	4.96	0	0	3.24	0.7	7.1	44.64	5.71	0	0	1.21	17.23	9.02	7.34	0	5.56	0	0	0	7.14	27.87
36_64	3.93	2.93	291	positive	8	0.05	0.17	4.62	8.36	0	4.46	0	526.86	0	0	0	8.72	0	0	0	0	2655.72	0	0	0	0	0	0	6.77	0	0	51.9	9.34	0	2225.89	0	0	0	0	0	21	21	0	695.87	0	0	0	0	1980.33
36_65	5.05	3.68	193	negative	9.8	-0.05	-0.04	4.82	9.54	0	0	0	518.44	0	6.64	1.92	0	8.84	0	0	0	3937.35	0	0	0	0	0	0	22.55	0	0	157.04	0	0	2533.27	0	0	0	0	0	59.03	4.61	0	1673.09	0	0	0	0	1816.19
36_66	3.36	3.38	491	positive	13	-0.01	0.07	4.8	9.09	0	3.23	3.22	42.27	0	25.55	5.88	2.85	12.46	18.14	0	51.62	0	0	0	0	0	26.58	2.79	13.07	0	0	0	12.81	0	1336.05	0	0	0	0	0	185.71	0	0	15.47	0	0	0	0	49.38
36_67	2.52	2.68	69	negative	12.1	0.02	0.17	4.34	7.82	0	5	8.85	48.13	30.74	3.56	6.54	0	76.42	16.76	0	866.12	0	0	0	0	0	51.71	4.01	8.04	0	0	0	0	0	958.44	0	0	3.15	0	14.55	10.74	0	0	27.86	0	0	0	0	30.7
36_68	3.43	3.21	57	negative	11.1	-0.01	0.06	4.56	8.6	0	7.4	0	18.04	1.75	5.01	0	2.21	0	0	0	13.01	41.78	0	0	0	0	23.92	4.04	7.36	0	0	0.39	4.43	0	1025.09	0	0	0	0	2.3	4.77	4.99	4.37	88.69	0	0	0	20.8	190.7
36_69	3.55	3.13	64	negative	7.8	-0.04	-0.02	4.79	8.78	0	0	0	907.73	0	0	0	0	0	10.86	0	3896.02	0	0	0	0	0	5.13	2.31	84.56	0	0	47.92	0	0	2484.78	0	0	0	0	0	10.2	21.35	3.02	580.42	0	0	0	0	1508.72
36_70	4.06	3.47	36	negative	11.7	-0.04	-0.03	4.86	9.25	0	2.16	13.67	6.12	26.5	8.69	5.31	14.07	3.69	0	12.95	34.03	0	0	0	0	23.96	23.96	7.44	12.88	0	0	0	0	0	30.32	0	0	0	8.07	4.75	21.61	2.87	0	14.92	0	0	0	22.48	8.42
36_71	3.51	3.09	164	negative	9.8	0.01	0.05	5	8.97	0	0	0	11.06	0	0	0	0	6.29	9.08	0	0	3857.79	0	0	0	0	21.8	43.06	37.26	0	0	17.44	0	0	3221.76	0	0	0	0	0	66.91	11.83	0	851.09	0	0	0	0	2206.22
36_72	4.29	3.84	42	negative	11.2	-0.02	0.03	4.61	9.56	3.04	1.8	2.32	5	15.52	0	14.79	3.98	7.51	0	0	14.01	0	0	0	0	0	22.58	2.29	0	0	0	0	0	0	31.69	0	7.84	0	1	13.81	1.57	0	0	2.32	0	0	2.03	4.93	53.1
36_73	4.44	3.36	116	negative	11.9	-0.02	0.01	4.98	9.29	0	4.77	0	187.8	3.64	9.85	4.17	11.86	5.2	0	0	3152.37	0	0	0	0	0	14.78	8.61	2.9	0	2.13	9.08	0	0	3248.12	0	0	0	3.87	3.53	35.27	17.5	0	137.03	0	0	0	27.81	27.56
36_74	3.39	3.13	27	negative	10.4	0	0.07	4.91	8.94	0	0	5.72	23.22	7.35	4.97	0	0	14.72	4.2	0	1090.9	0	0	0	0	0	8.61	8.09	58.5	0	2.46	1.43	1.12	0	1787.16	0	0	0	0	5.63	14.31	12.22	6.71	30.51	0	0	0	0	695.68
36_75	3.53	2.78	113	negative	10.8	0.02	0.02	4.73	8.28	0	0	0	969.99	0	0	8.29	0	22.96	0	0	0	4434.25	0	0	0	0	0	0	85.97	0	0	98.41	0	0	3491.05	0	0	0	0	3.46	32.85	23.25	0	1489.62	0	0	0	0	2089.91
36_76	3.8	2.9	80	negative	8.7	0.04	0.01	4.84	8.62	0	8.01	0	819.43	0	0	0	0	0	6.95	0	0	2215.89	0	0	0	0	0	0	0	0	0	0	31.57	0	992.13	0	0	0	0	41.52	0	0	5.49	342.62	0	0	0	0	763.15
36_77	4.63	3.3	417	positive	7.1	-0.02	-0.01	4.83	9.03	0	4.72	1.09	19.34	5.72	6.24	3.35	15.2	0	8.48	12.88	39.19	0	0	3.12	0	0	19.61	11.9	9.75	0	0	6.22	0	0	5.52	0	4.87	0	1.55	30.43	18.69	2.15	0	0	0	0	0	2.53	1.9
36_78	4.31	3.46	1109	positive	7.7	-0.03	0.01	4.6	8.94	0	2.99	1.62	172.33	0	9.98	0	21.02	0	0	7.54	96.94	120.26	0	0	0	0	10.22	2.08	13.39	0	0	6.27	17.1	0	1242.4	0	0	0	0	35.49	15.53	5.08	0	136.44	0	0	0	0	49.85
36_79	4.08	2.89	4064	positive	10.2	-0.02	-0.04	4.96	8.7	6.7	8.74	11.67	9.8	4.92	16.53	0.93	21.97	24.11	0	51.92	18.78	7.8	15.09	0	0	0	25.56	8.86	8.36	0	0	0	0	0	655.48	0	0	0	0	0	0	0	0	0	0	7.86	7.2	29.75	14.98
36_80	3.83	2.91	58	negative	8.7	0	0.08	4.88	8.64	7.49	4.41	0	19.75	6.11	6.79	1.09	0	10.69	6.84	12.83	13.96	75.89	0	0	0	0	40.81	3.17	7.99	0	0	0	3.99	0	33.21	11.84	0	4.46	0	8.25	8.79	4.18	2.02	0	0	0	0	5.06	26.32
36_81	4.58	3.28	101	negative	11.2	-0.01	0.01	4.94	9.13	0	7.53	12.86	4.93	5.29	8.73	16.72	5.15	3.83	10.87	6.97	388.63	0	0	4.45	0	0	15.2	4.82	1.6	0	0	1.21	19.21	0	615.73	0	0	0	0	6.4	6.2	4.27	1.55	4.84	0	0	2.82	11.95	10.45
36_82	4	3.13	59	negative	9.7	-0.02	-0.01	4.83	8.9	0	6.95	3.44	0	30.78	6.14	3.06	1.76	0	8.31	4.86	407.43	0	0	3.65	0	0	20.46	3.25	16.54	0	4.89	2.79	1.43	0	287.23	0	0	0	0	0	17.77	6.22	0	38.03	0	0	0	0	38.27
36_83	3.16	2.73	107	negative	9.6	-0.01	0.01	4.9	8.46	0	3.72	0	51.62	0	0	0	4.94	0	0	0	3019.68	0	0	0	0	0	4.53	18.97	18.08	0	0	7.75	9.71	0	3648.53	0	0	0	0	0	31.89	58.64	0	20.87	0	0	0	86.07	167.75
36_84	4.5	3.2	83	negative	8.4	0	0.01	5.04	9.27	1.82	3.94	3.11	13.58	3.83	0	4.47	24.99	12.21	6.13	0	267.34	0	0	0	0	3.96	3.96	5.78	0.9	1.67	0	4.42	4.88	0	99.3	16.02	4.99	0	3.03	4.08	4.69	4.54	6.6	5.79	0	0	0	0	30.39
36_85	3	2.82	301	positive	9.8	0.08	0.13	4.02	7.61	0	13.51	0	9.93	2.97	17.03	4.45	0.71	4.24	7.93	5.8	14.85	47.86	5.88	2.81	0	0	14.9	0	6.28	0	0	5.16	6.55	0	3.32	4.02	0	0	0	2.59	6.65	4.04	10.05	12.1	1.83	1.85	6.19	0	54.13
36_86	4.47	2.91	66	negative	8.4	-0.01	0	4.72	8.37	5.87	0	17.41	7.54	7.33	4	3.94	5.23	2.53	0	35.3	13.54	22.24	5.86	0	0	0	20.26	3.11	6.03	0	0	0	0	0	66.01	5.02	4.59	0	2.46	7.64	9.08	0	5.25	0	0	0	0	0	91.77
36_87	2.24	2.67	79	negative	9.5	0.01	0.13	5.01	8.49	0	11.1	18.83	44.15	3.42	12.4	8.03	6.46	4.12	12.28	0	1506.39	0	0	2.59	0	0	2.09	12.95	4.52	0	0	0	16.04	0	2821.01	0	0	0	0	0	15.05	14.55	0	5.22	0	0	0	0	1176.21
36_88	4.04	3.19	520	positive	11.1	-0.06	0	4.92	8.97	0	0	7.47	8.54	10.43	0	0.42	2.04	3.74	5.9	0	13.23	59.06	0	4.73	1.8	0	4.87	9.77	2.3	0	0	4.08	0	1.96	3.72	25.56	0	0	4.55	7.99	13.71	7.03	3.82	0	0	0	0	2.73	8.27
36_89	3.83	3.02	679	positive	10.2	0.01	0.11	4.41	8.38	0	0	0	69.67	7.4	3.91	2.23	6.31	0	0	3.3	165.34	21.43	0	0	0	0	23.92	4.23	5.55	0	0	14.67	6.69	4.23	631.88	0	0	0	0	13.46	14.46	0	0	1.56	0	0	0	29.59	2.72
36_90	4.13	3.27	374	positive	9.3	0.01	0.02	4.35	8.44	0	4.23	14.53	5.5	0	16.54	1.04	3.24	0	0	0	2385.86	0	0	0	0	0	19.3	7.53	5.91	0	0	14.98	3.93	0	2708.66	0	0	0	0	8.13	2.61	15.43	0	7.79	0	0	0	36.84	109.88
36_91	2.85	2.71	322	positive	9.9	0.18	0.02	3.82	7.4	0	8.28	0	1043.53	0	0	4.55	5.29	0	6.08	0	0	4034.8	0	0	0	0	0	0	36.9	14.36	0	125.99	5.44	0	4092.35	0	0	0	0	0	25.78	14.88	12.61	1220.82	0	0	0	0	2252.19
36_92	4.25	3.41	601	positive	10.5	0	0.03	4.58	8.91	0	5.9	0	34.77	20.65	0	3.8	2.56	0	0	0	0	2336.94	0	0	0	0	24.54	4.54	8.7	0	0	5.6	11.32	0	817.45	0	0	0	0	0	38.55	14.86	0	170.54	0	0	0	134.15	0
36_93	4.77	3.74	46	negative	9.6	-0.07	-0.06	4.82	9.6	0	3.81	0	60.42	0	4.99	0	3.95	0	5.11	0	3218.83	0	0	0	0	0	58.62	28.52	0	0	0	1.82	6.16	0	2488.36	0	0	0	0	11.62	13.44	20.65	0	109.07	0	0	0	0	756.85
36_94	4.59	3.58	136	negative	11.2	-0.01	-0.02	4.71	9.28	2.74	0	9.14	3.08	14.37	7.98	9.55	0	10.88	5.4	3.8	20.52	159.61	0	0	0	0	6.63	4.98	0	3.34	0	0	7.12	0	925.53	0	0	0	2.03	1.98	24.03	14.6	0	0	0	0	0	8.05	6.12
36_95	3.15	3.25	1036	positive	8.8	-0.02	0.06	4.37	8.48	0	7.21	6.58	32.67	15.8	0	10.42	3.8	11.11	0	0	75.48	9.06	0	0	0	0	10.61	3.38	7.94	0	0	0	7.98	0	23.69	0	0	0	1.71	1.69	3.71	1.73	5.2	0	0	3.26	0	22.07	5.44
36_96	3.16	2.89	44	negative	8.3	0	0.07	4.51	8.12	0	3.33	2.78	2.83	12.64	19.51	15.4	3.74	5.46	8.51	26.32	29.09	22.84	5.93	0	0	0	39.06	10.35	17.86	3.19	0	0	0	0	39.29	5.91	11.07	0	3.22	3.21	5.2	6.84	6.35	51.95	0	0	0	7.41	15.6
36_97	4.56	3.69	60	negative	6.5	0.01	0.03	4.64	9.37	0	0	0	429.39	4.86	0	0	0	10.53	0	0	0	2935.01	0	0	0	0	7.34	10.08	59.09	0	0	54.56	0	0	2109.92	0	0	0	0	9.17	4.31	16.3	0	635.91	0	0	0	0	1381.15
36_98	4.36	3.38	620	positive	8.9	-0.03	-0.01	4.61	8.97	0	4.12	0	1155.63	0	0	0	0	5.79	0	0	0	3766.29	0	0	0	0	0	0	5.63	0	0	42.77	3.1	0	3061.36	0	0	0	0	0	3.97	8.4	0	1129.25	0	0	2.65	0	3057.88
36_99	3.29	3.14	42	negative	8.6	-0.04	-0.02	4.95	8.92	5.75	3.83	9.09	6.15	0	4.59	0	0.73	6.88	0	0	14.61	34.45	0	0	0	0	12.93	0	1.74	0	0	0	1.18	0	429.46	0	0	0	0	6.08	1.71	3.61	6.2	9.6	0	0	0	0	252.91
36_100	3.91	2.97	182	negative	10.7	0	0.08	4.9	8.83	0	0	0	1410.93	0	0	0	0	0	0	0	0	6554.41	0	0	0	0	0	0	47.37	0	0	53.6	0	0	4767.07	0	0	0	0	0	0	0	0	2067.43	0	0	0	0	5221.95
37_01	2.82	3.02	130	negative	8.7	0.02	0.1	4.41	8.2	58.2	0	13.62	0	226.32	14.46	0	0	23.86	0	34.92	0	1844.4	0	0	0	0	0	127.58	48.71	12.78	0	16.53	3.42	11.13	0	5499.78	0	0	0	6.97	57.08	10.07	51.07	18.19	0	0	0	4.01	110.43
37_02	3.81	3.49	1041	positive	7.9	-0.04	-0.04	4.79	9.22	0	4.25	12.12	4.75	36.24	17.58	12.58	17.85	0	0	36	0	159.41	0	0	0	0	115.52	36.53	0	25.26	0	1.86	4.06	27.93	0	1263.42	0	0	0	10.16	11.27	44.91	0	20	5.11	0	0	12.32	24.97
37_03	4.94	3.41	4538	positive	10.6	0.01	0.05	4.65	9.05	0	0	2.6	13.13	24.6	13.71	3.68	0	7.84	14.69	21.72	0	51.67	0	0	0	0	16.2	3.61	7.86	15.58	0	5.02	5.09	2.45	0	753.13	6.25	0	0	7.34	10.09	4.66	0	0	2.3	0	0	2.69	26.33
37_04	5.78	3.32	146	negative	8.5	0.09	0.1	4.94	9.3	19.59	9.3	5.49	11.52	3.7	0	16.45	0	18.1	0	26.95	0	40	0	0	0	0	74.78	0	12.8	18.25	0	1.07	4.58	0	0	618.98	0	0	2.43	13.09	8.62	2.12	11.83	0	0	0	0	4.24	17.53
37_05	4.79	3.16	36	negative	6.8	-0.01	-0.01	4.8	8.8	19.59	9.3	5.49	11.52	3.7	0	16.45	0	18.1	0	26.95	0	40	0	0	0	0	74.78	0	12.8	18.25	0	1.07	4.58	0	0	618.98	0	0	2.43	13.09	8.62	2.12	11.83	0	0	0	0	4.24	17.53
37_06	3.59	3.1	469	positive	8.6	0.01	0.05	4.72	8.72	0	0	3.52	17.6	4.48	7.79	2.87	2.7	3.87	19.64	17.53	0	954.28	0	0	0	0	54.46	0	23.19	0	0	0	1.87	0	0	3612.89	0	0	2.03	7.2	8.51	11.04	16.16	0	0	0	0	3.73	27.61
37_07	4.55	3.28	45	negative	7.2	-0.01	0.05	4.99	9.25	0	0	0	11.94	19.24	4.47	6.32	0	33.67	10.4	0	0	71.35	0	0	0	0	230.31	0	19.32	24.4	0	0.26	12.49	0	0	1451.57	0	0	0	0	72.13	26.82	27.61	7.04	6.7	0	0	0	12.41
37_08	4.35	3.02	64	negative	7.3	-0.03	-0.05	4.6	8.45	0	0	2.73	9.49	37.8	6.06	10.41	0	9.29	0	0	0	4241.16	0	0	0	0	287.11	22.45	13.19	0	0	0	27.61	4.96	0	4004.63	0	0	6.09	0	176.33	11.54	4	8.11	0	0	0	0	76.27
37_09	3.94	3.33	609	positive	7.4	-0.05	-0.03	4.87	9.12	482.78	0	5.39	9.11	11.8	10.33	17.99	4.48	32.71	21.84	39.15	56.42	3.83	0	20.67	0	0	156.44	0	16.72	10.65	0	0	5.93	1.84	0	2116.46	0	0	0	8.99	24.13	5.96	0	3.47	11.67	0	0	0	229.94
37_10	3.38	3.02	120	negative	7.8	0.02	0.02	4.87	8.78	0	0	0	0	163.2	19.62	0	0	50.14	12.8	45.63	29.52	49.34	0	0	0	0	190.54	0	8.24	4.56	0	0	7.73	0	0	1092.41	0	0	10.92	177.53	0	6.23	0	0	0	0	0	0	7.85
37_11	3.4	2.95	48	negative	11.8	-0.05	0	4.97	8.77	0	0	3.96	4.51	15.58	12.9	10.58	0	19.3	0	31.69	30.07	32.47	0	0	0	0	312.42	0	25.03	0	0	0	0	0	0	1262.42	0	0	0	37.92	2.39	12.4	0	11.22	12.23	0	0	8.29	15.18
37_12	2.42	3.48	49	negative	6	0.05	0.17	4.36	8.72	0	4.9	23.73	12.71	22.33	11.42	4.08	1.38	12.25	8.69	28.79	0	1915.81	0	0	0	0	0	31.78	6.87	29.9	0	4.06	30.32	0	0	7339.17	0	0	9.15	10.25	8.87	8.12	34.19	0	0	0	0	9.67	168.17
37_13	3.07	2.86	90	negative	9.5	-0.01	0.08	4.82	8.42	0	0	7.79	41.09	32.85	9.13	0	0	39.22	11	4.36	0	22.63	0	0	0	0	61.09	2.78	15.41	0	0	15.41	20.33	0	0	1235.73	0	2.65	0	6.84	30.92	10.53	0	0	0	0	0	0	231.6
37_14	4	2.92	58	negative	5.8	-0.04	-0.02	4.63	8.32	214.28	12.49	6.09	4.8	18.68	2.34	1.43	0	77.37	19.13	0	0	1008.32	0	12.16	0	0	61.38	2.79	11.81	16.17	0	1.5	5.77	7.78	0	1096.94	0	0	0	4.37	7.73	3.61	19.11	149.95	0	0	0	19.4	89.29
37_15	3.54	3.26	963	positive	6.1	-0.01	0.02	4.64	8.71	41.96	20.81	8.56	26.76	17.69	10.59	1.25	0	20.33	30.79	27.55	28.04	19.37	0	12.92	0	0	42.79	6.85	22.2	0	0	0	6.97	9.37	0	678.65	0	0	0	8.81	10.55	24.28	0	0	0	0	0	11.85	32.11
37_16	3.78	3.05	12	negative	9.8	-0.01	0.03	5.03	8.87	10.32	12.72	5.96	5.54	34.33	8.94	6.85	0	27.79	2.57	13.09	0	137.17	9.59	0	0	0	30.37	5.5	5.63	0	0	4	0	0	0	687.28	20.76	0	9.9	0	22.09	6.2	8.82	5.18	0	0	0	0	6.8
37_17	2.88	3.9	126	negative	9.3	0.01	0.17	4.86	9.72	445.61	12.24	1.35	21.61	16.53	8.44	0	0	27.89	0	10.38	0	95.39	0	8.45	0	0	8.51	10.03	19.3	18.98	0	0	31.85	3.18	0	452.84	0	0	0	8.71	6.12	12.84	5.33	0	0	0	0	27.52	0
37_18	4.58	3.31	72	negative	10.1	-0.03	0.03	4.8	9.02	0	5.97	9.29	0	96.41	15.08	3.19	0	11.41	18.35	6.46	0	1341.64	0	0	0	0	128.72	0	13.38	27.04	0	2.28	0	0	0	1395.6	0	0	0	5.79	20.71	35.63	0	2.73	0	0	0	12.03	131.61
37_19	3.1	3.37	65	negative	6.9	-0.01	0.11	4.88	9.26	37.3	0	13.77	3.08	57.52	0	0	0	12.36	0	7.57	0	763.06	0	9.83	0	0	152.47	0	7.41	9.7	0	0	6.45	0	0	1250.54	0	0	0	25.29	4.3	6.4	7.47	0	3.64	0	0	0	19.63
37_20	3.46	2.76	44	negative	6.2	-0.02	-0.02	4.81	8.29	38.7	6.21	4.26	12.92	7.14	13.93	17.84	0	104.09	53.64	0	33.4	149.52	8.62	0	0	4.1	142.02	0	11.97	11.1	0	4.33	0	0	0	626.59	9.92	0	7.25	51.41	25.1	15.18	9.35	30.25	0	0	0	0	93.15
37_21	2.96	2.93	1079	positive	7.8	0	0.05	4.67	8.33	26.98	0	30.19	0	93.31	5.29	0	10.74	48.87	24.04	31.07	0	1451.25	0	0	0	0	0	95.04	16.53	21.77	0	5.1	18.91	0	3150.42	0	0	0	0	25.51	19.72	9.37	7.5	29.84	0	0	0	15.41	115.48
37_22	3.63	2.91	113	negative	8	-0.01	0.03	4.91	8.74	0	0	3.44	15.88	13.47	6.7	0	0	3.54	10.77	0	0	2126.25	0	0	0	0	36.74	10.51	44.31	0	0	1.99	3.56	9.57	0	3729.53	0	0	0	26.25	4.16	5.85	2.8	53.85	0	0	0	0	0
37_23	3.78	3.47	381	positive	10.8	0.03	0.05	4.2	8.62	0	0	7.36	0	284.37	26.53	0	3.03	25.78	0	0	0	3489.3	0	0	0	0	68.99	7.32	14.54	0	0	9.03	17.01	5.31	0	1890.38	0	0	0	6.25	38.61	11.89	20.29	94.34	0	0	0	0	6.62
37_24	3.23	3.05	411	positive	6.7	-0.04	0.03	4.74	8.67	0	0	12.46	21.57	84.11	10.96	7.29	0	49.29	0	39.49	0	1770.08	0	0	0	0	195.72	3.96	25.8	0	0	8.31	3.67	3.79	0	3420.88	0	0	0	77.06	18.35	9.73	14.42	12.45	0	0	0	0	25.33
37_25	2.6	2.43	73	negative	7	-0.01	0.05	4.61	7.83	2.42	3.21	4.54	0	20.42	17.7	1.18	0	17.28	18.46	24.51	30.57	93.62	19.19	0	0	1.35	38.2	26.39	55.92	11.66	0	0	11.76	0	228.69	0	0	0	2.83	5.18	6.99	0	0	3.31	0	0	0	0	13.58
37_26	2.75	3	1616	positive	8.2	-0.03	0.04	4.61	8.44	0	7.33	8.55	21.45	10.15	11.56	0	0	37.89	7.71	5.18	102.52	37.03	0	0	0	0	71.38	10.64	1.67	29.26	0	0	0	0	0	2360.92	0	0	5.27	65.42	46.56	24.62	0	0	0	0	0	1.73	95.66
37_27	4.46	3.36	59	negative	6.6	0.05	0.06	4.82	9.11	152.41	18.05	19.18	0	142	28.01	1.64	0	81.48	8.7	2.49	0	551.11	0	0	0	0	81.03	0	30.66	25.43	0	8.43	8.17	0	787.55	0	0	0	0	24.79	4.88	7.75	7.76	0	0	0	0	12.88	13.88
37_28	3.72	3.03	111	negative	7.2	-0.01	0.01	4.64	8.54	34.29	9.53	7.28	0	12.93	10.26	3.36	0	44.92	37.64	44.04	0	123.02	0	6.5	0	0	69.98	4.41	15.96	6.79	0	0	0	3.74	0	2830.35	0	0	0	17.5	4.51	7.52	0	11.52	0	0	0	5.5	47.29
37_29	3.8	3.42	243	positive	11.6	-0.07	-0.04	4.76	9.19	0	0	7.1	11.74	49.67	12.26	0	0	25.19	12.6	10.89	0	1512.91	0	0	0	0	74.19	6.05	33.02	7.47	0	2.72	1.34	6.52	3548.48	0	0	0	0	5.74	32.42	6.05	2.49	37.42	0	0	0	1.51	22.62
37_30	4.72	3.31	28	negative	9.7	-0.03	0.04	5.03	9.2	0	0	6.31	23.02	5.57	8.77	10.33	2.3	7.18	37.58	11.19	25.29	263.34	0	0	0	4.03	256.12	25.73	11.57	16.91	0	0	3.35	0	0	710.2	0	0	0	11.91	30.02	40.08	0	30.07	0	0	0	0	51.46
37_31	4.25	3.12	67	negative	9.5	-0.01	0.01	4.58	8.56	11.97	15.89	0	44.3	38.67	21.1	1.28	0	39.84	0	48.54	0	114.3	0	0	0	0	65.34	7.9	21.63	0	0	0	6.22	0	0	810.14	0	0	0	26.77	3.25	11	10.98	0	0	0	0	0	42.35
37_32	4.52	3.47	316	positive	7.6	-0.02	0.02	4.67	9.16	0	37.63	13.47	13.57	14.52	25.2	6.54	0	11.11	4.67	20.84	0	1166.88	0	0	0	0	18.29	7.1	52.08	13.53	0	0	45.23	0	1729.67	0	0	0	0	12.26	22.13	36.12	18.56	8.72	87.36	0	0	26.4	118.88
37_33	3.49	3.13	234	positive	8.7	0	0.03	4.95	9	6.35	9.8	9.8	5.19	17.97	18.58	3.32	0	43.63	19.06	5.4	18.74	104.8	0	5.15	0	3.1	16.49	9.22	19.48	25.5	0	0	2.24	0	353.28	0	8.73	0	4.32	17.44	3.32	18.57	0	0	0	0	0	6.53	23.7
37_34	4.42	3.49	203	positive	7.9	-0.02	-0.02	4.7	9.18	27.77	22.31	5.3	11.3	21.97	12.42	0	13.9	12.93	16.37	7.91	0	112.41	22.6	7.83	0	0	8.84	2.7	3.79	20.55	0	9.01	16.59	5.14	0	60.69	0	1.35	0	9.94	21.78	5.79	2.11	0	0	0	0	8.4	60.39
37_35	3.84	3.22	1639	positive	7.9	-0.02	0.01	4.82	8.92	360.98	16.95	3.04	5.72	9.88	10.9	0	0	29.88	29.93	3.35	9.89	268.07	8.92	0	0	0	4.97	6.88	22.81	12.21	0	4.37	2.19	0	0	591.22	0	0	5.05	6.39	33.35	0	25.57	0	0	0	0	6.16	28.49
37_36	5.48	3.93	89	negative	10.3	-0.06	-0.07	4.71	9.7	14.98	0	2.7	20.18	6.7	6.39	7.19	7.35	21.84	10.19	55.58	24.19	51.95	6.83	0	0	0	0	71.89	8.31	10.02	0	1.84	0	0	0	318.9	0	0	3.94	31.48	8.01	0	9.06	2.29	22.88	0	0	5.95	16.59
37_37	4.65	3.4	240	positive	7.3	-0.03	-0.01	4.52	8.88	17.45	4	0	30.89	12.96	14.2	8.9	3.94	2.54	12.24	8.09	11.98	239.96	0	6.7	0	0	8.11	17	23.49	28.37	0	22.95	7.3	3.38	0	459.32	0	0	0	4.66	6.16	17.83	18.79	0	0	0	0	2.09	7.69
37_38	3.36	2.86	26	negative	7.5	0.02	0.03	4.94	8.66	7.82	0	6.3	12.56	8.67	13.49	1.3	0	13.34	10.17	11.72	3.52	22.8	5.68	0	1.63	0	13.17	9.35	3.38	0	0	1.61	7.13	0	18.35	7.98	0	0	0	10.31	15.05	9.16	5.98	2.19	0	0	0	0	66.19
37_39	3.54	3.02	131	negative	8.6	0.02	0.04	4.85	8.72	8.43	0	4.27	20.32	1.8	14.58	10.82	0.14	4.01	13.6	21.88	9.61	65.04	0	0	0	0	74.11	0	28.71	7.28	0	0	0	13.72	9.16	128.22	0	0	0	0	3.32	5.64	7.58	34.54	15.94	0	0	0	23.19
37_40	3.51	3.17	42	negative	12	0	0.13	4.92	8.96	0	0	9.42	0	50.1	7.82	0	0	48.09	0	0	0	3136.28	0	0	0	0	96.79	18.99	68.84	0	0	1.8	5.38	5.38	0	3820.72	0	0	0	0	26.74	0	62.47	0	358.34	0	0	0	1703.13
37_41	2.86	2.96	151	negative	8.2	0	0.07	4.56	8.29	0	4.01	10.08	16.57	7.42	8.2	4.46	0	32.5	13.77	5.94	0	430.59	0	0	0	0	41.18	0	7.05	15.52	0	4.73	14.88	1.65	0	987.59	0	0	0	4.55	11.17	21.16	4.38	3.66	0	0	0	4.38	79.69
37_42	3.77	3.27	258	positive	8.1	-0.01	0.02	4.66	8.86	0	5.5	16.1	3.28	74.51	9.52	5.69	2.99	10.58	17.34	10.51	15.21	139.85	8.19	0	0	0	56.23	30.42	0	38.47	0	5.65	4.89	0	937.34	0	0	0	0	0	27.76	11.68	4.78	217.37	5.54	0	0	0	193.64
37_43	3.37	2.84	61	negative	10.8	-0.03	0.02	4.82	8.48	0	0	5.72	7.86	39.85	0	6.79	0	122.18	3.89	4.39	17.77	130.54	0	0	0	3.7	0	165.64	20.37	60.06	0	14.5	9.61	0	974.06	0	5.16	5.16	14.03	106.93	0	4.97	0	0	0	0	0	0	8.98
37_44	4.23	3.6	41	negative	7.1	-0.03	0.02	4.74	9.31	0	3.23	4.56	20.9	32.86	0	2.81	0	19.64	19.52	12.7	23.52	114.48	0	0	0	0	8.7	20.28	7.62	0	0	6.4	10.54	2.95	0	742.04	0	1.48	0	16.38	32.8	19.53	0	9.3	0	0	0.74	10.73	58.69
37_45	3.86	3.78	464	positive	8.6	0	0.06	4.44	9.2	0	16.25	1.97	9.2	25.9	1.79	8.49	0	18.09	4.4	41.48	5.01	112.88	0	0	0	0	3.99	7.07	10.7	3.81	3.51	6.62	10.91	4.09	0	462.17	0	0	0	0	18.31	7.33	6.24	0	0	0	0	30.5	19.21
37_46	3.04	3.08	47	negative	8.7	-0.04	0	5.03	8.95	0	17.82	7.5	10.24	9.22	8.26	1.76	2.42	27.67	6.26	4.97	0	626.9	0	9.26	0	0	17.48	0	21.23	3.76	0	0	0	0	1300.63	0	0	0	0	2.38	13.46	22.92	6.62	29.94	0	0	0	8.2	120.59
37_47	4.68	3.03	90	negative	8.3	-0.04	-0.04	4.78	8.7	0	4.66	0	8.4	65.51	0	7.94	0	6.59	0	17.36	0	482.2	0	0	0	0	34.91	3.13	2.57	31.25	0	0	3.76	5.11	0	751.67	0	0	0	14.99	12.17	19.58	0	12.19	0	0	0	0	14.08
37_48	5.01	3.69	12	negative	9.1	-0.05	-0.07	5.11	9.71	0	0	2.68	31	8.25	7.13	16.71	0	17.29	24.85	13.89	0	881.21	0	0	0	2.97	0	223.65	15.15	14.35	0	0	0	0	712.81	0	5.74	0	5.48	29.79	10.47	16.72	6.56	3.12	0	0	0	0	258.34
37_49	3.9	3.64	271	positive	8.3	-0.05	-0.05	4.72	9.41	0	3.73	2.2	29.28	4.06	14.91	2.24	0	10.83	5.02	0	0	1545.99	0	0	0	0	103.61	6.95	14.99	13.21	0	0	13.08	1.16	0	1019.86	0	0	0	12.29	36.26	8.37	0	156.48	0	0	0	0	39.96
37_50	3.87	3.21	118	negative	7.4	0	0.05	4.62	8.67	0	8.94	0	14.8	23.51	8.98	3.28	6.14	6.61	0	23.92	12.63	347.35	0	0	0	0	0	0	12.73	0	0	18.25	9	0	0	700.08	0	0	0	0.56	0	48.79	2.41	2.1	9.33	0	0	0	39.51
37_51	3.35	2.95	302	positive	7.4	0.03	0.02	4.78	8.58	0	0	8.48	20.77	11.56	1.85	1.51	2.37	7.17	9.1	0	16.93	91.07	0	0	0	0	9.04	17.6	13.63	0	0	1.55	6.77	4.59	0	745.87	0	0	0	1.38	14.14	13	12.8	11.53	4.19	0	0	0	246.78
37_52	3.41	3.06	162	negative	6.9	0.02	0.01	4.54	8.38	0	8.89	4.48	9.44	19.69	10.39	5.62	0	25.15	7.11	0	0	1572.46	0	0	0	0	54.91	5.95	3.71	0	0	10.37	5.15	0	0	982.21	0	2.13	0	0	25.61	14.84	8.67	6.64	14.24	0	0	7.73	16.18
37_53	3.45	3.56	2128	positive	7.3	0.04	0.12	3.65	8.12	0	9.03	14.25	32.54	8.08	3.38	3.84	3.64	0	0	31.57	0	28.83	0	14.84	0	0	2.03	10.08	14.99	0	3.08	29.17	5.7	9.87	0	397.7	0	0	0	0	73.75	6.65	5.92	15.76	8.49	0	0	0	67.69
37_54	4.27	3.5	131	negative	8.7	-0.04	0.01	4.6	9.03	0	5.83	5.51	0	9.54	6.71	6.93	0	4.95	14.17	8.78	12.71	2.02	13.13	0	0	0	8.71	15.79	0	9.92	0	7.23	23.22	0	9.93	32.27	3.13	0	0	4.39	21.53	0	13.8	5.62	0	0	0	14.14	17.67
37_55	3.15	2.92	249	positive	8.6	0.02	0.09	4.64	8.4	0	2.7	0	11.25	0	10.88	19.86	2.85	5.17	24.67	5.29	0	70.66	0	0	0	0	0	111.9	7.59	19.31	0	4.17	13.21	5.46	17.01	71.97	9.84	0	0	0	44.54	0	3.61	24.97	0	0	0	5.41	124.45
37_56	3.43	3.25	94	negative	7.1	-0.03	0.04	5.28	9.46	0	5.26	2.29	13.95	6.98	8.27	0	0	31.01	19.64	13.22	66.12	14.69	14.04	6.93	0	0	8.66	14.6	7.16	7.26	0	3.07	0	0	0	456.4	13.06	0	0	10.28	12.42	1.8	0	5.65	66.48	0	0	0	42.96
37_57	3.67	3.13	339	positive	7.9	0.01	0.06	4.46	8.4	6.59	11.79	3.62	19.06	74.01	13.28	6.76	6.04	0	0	0	6.88	771.36	0	0	0	0	35.28	10.69	3.07	8.54	0	8.9	12.45	0	0	741.01	15.52	0	0	0	40.43	45.61	0	133.63	0	0	0	17	699.54
37_58	3.25	3.34	52	negative	7.4	-0.01	0.02	4.87	9.11	0	0	10.06	9.41	2.5	6.41	2.49	6.96	6.61	6.43	16.78	10.3	140.45	0	0	0	0	41.12	1.07	12.28	11.65	0	6.47	6.22	0	9.07	93.45	5.36	3.74	0	3.57	3.68	3	32.08	128.2	0	0	0	13.85	246.28
37_59	3.68	3.45	344	positive	8.6	0.01	0.05	4.3	8.7	0	11.49	0	6.6	10.58	9.25	8.46	5.36	4.74	15.23	8.83	13.07	57.88	14.29	11.76	0	0	0	27.54	9.01	0	0	2.66	20.72	12.14	0	345.95	0	1.38	0	0	11.73	2.39	15.6	58.65	10.57	0	0	10.22	67.79
37_60	3.5	3.05	78	negative	8.1	-0.06	-0.04	4.74	8.56	0	6.41	0	10.52	3.07	15.23	2.47	0	39.26	8.68	0	0	1012.63	0	0	0	0	26.36	9.26	18.49	0	0	0	2.97	3.57	0	857.13	0	5.63	0	12.68	8.65	10.82	9.98	3.03	6.03	0	0	0	420.34
37_61	2.24	3.21	201	positive	10.5	0.02	0.17	4.83	8.9	0	9.44	2.53	8.49	158.51	18.9	0	0	137.47	9.5	4.06	0	26.47	0	0	0	14.47	139.7	19.95	27.48	0	0	0	14.26	0	15.54	10.14	1.81	0	15.34	9.89	39.72	0	0	5.16	0	0	0	0	13.44
37_62	3.12	3	24	negative	11	-0.03	0.01	4.96	8.79	0	6.82	3.79	0	25.89	8.92	0	5.04	29.56	7.08	14.11	13.52	24.54	10.52	0	0	3.01	74.35	0	18.11	0	0	0	0	0	100.64	13.37	8.94	0	0	8.7	7.97	14.64	4.43	58.65	3.65	0	0	0	113.81
37_63	3.64	3.18	109	negative	11.2	0	0.03	4.76	8.74	0	0	6.42	0	144.15	9.5	5.64	0	21.37	0	0	14.32	30.33	0	0	0	0	51.99	10.32	11.63	7.05	0	4.05	4.58	0	0	123.51	0	0	0	12.08	6.26	11.33	4.9	234.31	0	0	0	0	787.43
37_64	3.16	3.21	26	negative	9.5	-0.06	-0.06	5.05	9.14	0	2.11	3.86	21.41	43.55	8.57	6.66	0	40.85	11.44	0	0	1948.94	0	0	0	0	205.97	0	10.91	20.34	0	0	0	0	0	994.46	7.48	0	0	64.41	6.9	10.52	7.45	0	87.36	0	0	0	75.4
37_65	3.85	3.13	881	positive	10.2	0.02	0.05	4.18	8.21	0	5.46	2.81	39.57	4.46	2.63	12.29	5.59	11.48	3.88	10.66	0	48.97	1.33	11.59	0	0	7.69	8.17	16.3	22.62	0	0	20.04	22.04	0	214.91	7.08	0	0	4.77	6.49	5.16	3.11	1.78	12.11	0	0	10.27	16.11
37_66	2.54	3.06	188	negative	9.3	0	0.09	4.46	8.36	0	6.23	0	6.81	12.78	9.58	3.83	1.55	14.12	10.8	12.84	10.3	99.73	16.01	16.01	0	0	6.36	10.36	15.62	14.99	4.27	0	1.49	0	0	95.13	0	0	0	7.52	5.42	0	28.99	5.22	0	0	0	5.91	36.81
37_67	2.69	3.13	175	negative	8.3	0.03	0.1	4.42	8.44	0	0	0	8.36	18.83	8.46	1.17	0	42.19	1.32	11.46	25.77	41.18	9.17	0	0	0	0	81.28	34.36	35.31	0	0	3.93	0	25.28	12.08	3.08	0	0	1.98	18.35	14.23	16.43	20.84	19.09	0	0	0	30.61
37_68	3.77	3.35	66	negative	11.8	-0.06	-0.06	4.99	9.31	0	3.53	2.53	22.61	3.55	0	6.58	0	2.68	17.04	0	0	59.49	0	0	0	0	16.37	6.36	20.69	2.99	0	4.57	3.91	8.58	0	957.06	0	0	0	10.76	1.71	9.89	0	3.87	2.53	0	0	6.35	378.34
37_69	3.89	3.38	144	negative	11.1	0.01	0.03	4.86	9.15	0	0	8.26	35.92	26.16	10.65	5.2	0	12.61	15.42	0	7.62	72.92	0	0	0	0	12.46	45.04	0	18.42	0	0	0	0	0	794.38	0	7.65	0	25.82	3.59	4.84	0	27.13	20.98	0	0	9.02	100.04
37_70	4.66	3.59	209	positive	12.8	-0.06	-0.05	4.91	9.46	0	0	0	6.88	39.16	11.96	2.92	3.98	20.77	0	10.63	9.6	374.85	0	6.2	0	0	50.08	8.14	0	33.29	0	19.84	9.67	2.76	543.05	0	12.37	0	4.27	11.49	11.95	23.6	11.49	37.89	12.45	0	0	9.61	137.56
37_71	3.61	3.52	89	negative	9.2	-0.02	0.08	4.92	9.43	0	5.9	13.69	18.01	6.12	12.62	0	1.21	17.75	5.93	28.67	0	78.07	0	0	0	0	0	32.41	9.19	3.63	0	3.26	4.09	3.83	7.48	151.18	2.46	0	0	7.3	24.24	5.8	0	45.25	0	0	0	16.85	29.8
37_72	3.75	3.19	49	negative	11.6	-0.03	0.01	4.75	8.94	0	4.99	0	21.5	5.44	7.58	1.88	0	10	13.65	5.75	0	722.22	0	0	0	0	130	54.26	0	0	0	0	2.67	0	0	717.53	0	0	0	3.95	13.26	2.74	3.08	0	45.22	0	0	0	28.45
37_73	3.67	3.08	153	negative	11.6	0.01	0.06	4.87	8.81	0	3.52	3.62	46.22	8.97	4.47	1.03	0	11.12	6.31	4.36	0	360.78	0	6.11	0	0	8.91	1.73	28.57	5.07	0	0	7.96	0	0	59.38	0	0	0	7.65	22.54	17.75	8.12	3.13	15.33	0	0	0	29.79
37_74	3.68	3.06	1183	positive	11.4	-0.03	0	4.7	8.61	0	5.28	6.49	8.98	10.4	10.37	11.17	2.64	20.46	6.17	2.65	0	45.72	11.12	4.91	0	0	3.69	1.38	6.19	9.73	3.34	4.92	6.24	0	18.18	25.03	5.36	11.84	0	17.59	0	23.06	4.37	0	0	0	1.98	0	63.85
37_75	2.11	2.95	28	negative	8.3	0.03	0.16	4.95	8.77	0	0	8.17	10.81	32	13.19	0	1.37	16.58	3.31	7.25	8.43	103.24	0	0	0	0	1.88	20.37	9.6	27.33	0	0	0	0	0	408.79	27.23	0	2.15	4.81	10.18	10.14	7.43	19.31	0	0	0	4.08	152.82
37_76	3.91	3.68	372	positive	10.1	-0.01	0.05	4.69	9.42	0	0	8.65	26.77	0	4.99	0.93	0	9.14	15.33	15.33	0	158.14	0	0	0	0	21.62	3.59	28.31	2.43	0	0	29.99	7.51	0	707.27	0	0	0	8.3	4.78	18.2	5.81	5.45	9.31	0	0	16.67	57.59
37_77	3.34	3.05	355	positive	11.6	-0.03	0	5.11	8.94	0	0	8.7	11.92	14.77	13.52	10.83	0	4.57	11.45	0	45.2	66.12	0	0	0	0	54.17	16.03	4.55	29.28	0	5.26	1.52	0	619.05	0	7.44	1.23	0	23.48	21.86	0	4.12	42.52	0	0	0	0	51.66
37_78	3.45	3	43	negative	10.4	-0.02	0.02	4.89	8.76	0	2.75	5.84	18.26	2.45	24.95	0	4.16	14.56	18.59	6.55	12.78	21.59	0	0	0	0	19.83	10.33	3.37	15.35	0	0	0	0	397.2	0	13.44	0	4.39	28.58	2.94	9.49	0	4.47	0	0	0	0	13.52
37_79	3.6	3.08	116	negative	10.8	-0.02	0.04	4.78	8.71	0	0	17.71	19.83	23.82	16.05	0	3.86	11.34	4.66	13.99	4.05	15.48	0	5.98	0	0	13.29	15.31	1.74	0	0	4.14	14.86	0	32.45	10.44	0	0	17.42	0	26.05	9.99	5.53	0	1.34	0	0	0	23.99
37_80	3.81	3.32	41	negative	12.2	-0.03	0.01	4.88	9.14	0	5.14	7.19	6.56	2.9	14.6	0	0	13.46	0	15.9	0	74.16	0	0	0	0	113.45	13.9	28.08	0	0	0	1.8	0	0	784.67	0	0	0	40.02	7.63	17.42	13.98	81.65	0	0	0	0	14.25
37_81	3.87	3.41	111	negative	10.5	-0.06	-0.03	4.9	9.18	0	0	4.22	4.04	0	29.31	7.69	19.63	19.63	15.65	20.1	20.84	22.87	0	7.15	0	0	35.46	24.06	9.09	23.05	0	0	12.5	0	460.63	0	0	0.96	0	13.02	6.27	5.01	4.25	3.8	8.64	0	0	5.87	13.62
37_82	3.53	3.1	71	negative	11.2	-0.02	0	4.68	8.54	0	0	8.88	0	21.85	11.09	0	0	11.87	5.36	15.09	38.95	107.71	0	0	0	0	18.57	11.79	13.37	9.05	0	0	3.89	5.81	0	388.47	5.75	0	1.16	10.17	9.58	4.95	6.42	17.08	0	0	0	0	13.34
37_83	5.06	3.27	33	negative	9.5	-0.04	-0.04	5.1	9.39	0	2.74	0	8.04	14.89	5.81	0	0	14.56	0	17.29	0	49.89	0	0	0	0	0	98	9.71	12.21	0	0	0	2.9	0	617.78	0	3.88	3.26	7.42	73.45	38.77	0	69.83	0	0	0	0	35.18
37_84	2.54	2.96	117	negative	7.7	0.02	0.16	4.72	8.5	0	5.2	11.92	19.6	19.35	23.64	2.02	0	12.21	0	37.29	0	850.13	0	0	0	0	45.72	7.48	2.26	6.66	0	0	3.67	0	0	908.08	0	0	0	0	111.34	6.81	0	0	133.55	0	0	0	1023.72
37_85	3.83	3.35	55	negative	7.5	-0.03	-0.01	4.8	8.97	0	5.26	4.32	33.63	13.46	1.96	1.68	0	10.74	20.41	0	11.14	559.09	0	0	0	0	21.23	2.33	9.2	0	0	0	0	2.6	30.16	60.2	0	0	0	0	17.57	17.09	5.02	4.59	9.15	0	0	0	347.11
37_86	2.23	2.92	74	negative	10.7	0.01	0.09	4.47	8.21	5.39	0	1.89	8.13	6.37	7.8	2.71	0	7.03	5.96	18.77	0	220.09	9.15	0	0	0	5.21	9.4	7.34	36.55	4.6	5.93	0	4.96	0	238.09	2.76	2.97	0	11.56	36.54	22.99	22.99	0	2.34	0	0	13.95	16.05
37_87	3.94	3.62	372	positive	14.6	0.06	-0.03	4.63	9.27	0	0	4.05	9.64	175.66	0	1.34	0	40.36	46.4	8.49	0	727.3	0	0	0	0	5.63	26.78	36.22	11.06	0	15.91	2.02	8.37	518.58	0	0	0	0	10.67	23.12	9.27	1.91	39.26	14.22	0	0	0	527
37_89	4.23	3.69	45	negative	11.2	-0.01	0.01	4.77	9.4	0	0	7.83	0	76.47	3.27	0	0	66.07	8.97	22.5	0	15.4	0	0	0	0	55.14	20.08	10.07	20.65	0	0	9.95	0	0	672.33	0	0	0	7.27	109.71	0	0	0	4.17	0	0	0	101.8
37_90	3.27	2.94	435	positive	9.9	-0.02	0	4.44	8.15	0	4.19	1.69	0	73.05	17.25	3.77	0	8.65	5.46	12.95	0	926.89	0	0	0	0	4.77	16.29	2.83	7.3	0	1.4	6.43	1.79	0	1116.23	0	0	0	4.18	12.52	6.99	12.99	9.32	0	0	0	0	568.2
37_91	4.25	3.37	60	negative	11.3	-0.03	0	5.01	9.27	0	6.09	5.03	26.44	1.9	7.23	0.95	2.44	11.3	6.97	2.27	8.63	9.52	0	9.61	0	0	13.64	3.01	11.66	8.75	0	0	0	8.84	10.05	6.08	0	2.44	0	2.95	23.9	5.77	7.65	9.4	4.54	0	0	0	23.26
37_92	3.13	2.94	24	negative	11.5	-0.02	0.08	4.88	8.67	0	18.53	7.16	5.5	14.34	18.16	10.84	0	3.08	4.92	0	0	16.29	0	7.23	0	0	0	22.51	5.48	34.74	0	1.39	1.17	0	0	225.6	0	1.47	0	5.83	14.15	17.25	0	6.58	0	0	0	3.51	15.52
37_93	3.84	3.15	78	negative	11.1	0	0.05	4.87	8.79	0	0	8.19	2.33	16.64	0	2.82	0	25.47	3.24	3.12	0	1145.79	0	0	0	0	0	61.47	13.65	0	0	0	1.98	2.4	1723.84	0	0	0	0	14.62	41.74	18.76	19.29	55.44	0	0	0	0	23.57
37_94	3.44	2.99	35	negative	10.5	0	0.07	4.91	8.67	0	6.27	3.51	0	69.42	17.41	2.68	6.05	0	9.83	0	0	634.69	0	0	0	0	13.53	29.38	4.92	5.46	0	0	0	0	26.37	79.01	0	0	0	4.44	8.23	0	13.13	0	117.88	0	0	0	31.09
37_95	3.26	3.58	148	negative	12.1	-0.03	0.03	4.62	9.19	0	4.85	10.18	85.25	0	41	0	0	10.75	8.07	17.89	41.09	422.35	0	0	0	0	52.37	32.27	23.36	0	0	0	3.69	0	1910.34	0	0	0	0	2.03	29.57	0	61.89	358.17	0	0	0	0	1184.59
37_96	3.48	3.18	326	positive	14.5	-0.02	0	4.78	8.8	8.13	8.09	4.62	33.99	0	14.7	0	5.69	4.6	1.29	9.51	17.01	2.53	3.92	2.76	0	0	1.87	2.51	2.39	5.61	0	2.62	4.74	2.59	0	266.24	0	2.08	0	3.12	14.65	5.94	9.56	2.17	18.36	0	0	8.42	4.33
37_97	3.91	3.34	121	negative	10.3	0.01	0.02	4.89	9.16	0	5.04	5.04	83.66	5.42	2.63	0	0	20.55	36.31	14.93	0	33.83	0	0	0	0	25.38	5.04	14.47	9.46	0	0	0	0	7.14	157.56	0	0	2.27	10.12	40.27	15.79	0	0	104.2	0	0	10.95	121.44
37_98	3.36	3.51	398	positive	11.5	-0.01	0	4.55	9.05	0	3.04	3.86	30.51	6.9	8.48	5.97	3.14	18.33	29.48	0	0	21.76	0	15.42	0	0	3.73	11.95	4.33	0	0	19.52	14.41	20	0	574.7	18.83	0	0	3.24	8.12	28.82	7.49	45.19	0	0	0	5.66	62.45
37_99	4.15	3.7	83	negative	11	-0.02	-0.04	4.79	9.5	4.44	0	2.63	7.88	3.15	0	2.38	5.95	3.16	12.11	9.86	8.66	76.81	4.89	0	1.88	0	25.68	2.82	5.51	7.09	0	0	3.96	7.9	0	172.92	5.79	0	0	0	11.63	6.07	4.88	19.03	12.58	0	0	7.3	81.28
37_100	4.43	3.62	87	negative	9.7	0	0.05	4.75	9.36	0	1.46	3.61	6.57	511.87	0	0	0	0	5.19	0	0	2091.7	0	0	0	0	52.22	6.85	8.65	0	0	4.87	6.83	2.12	0	1190.77	0	0	0	3.3	32.34	13.36	4.18	4.84	0	0	0	4.02	134
	2.46	2.86	506	positive	13.9	0.09	0.13	4.3	7.86	0	0	0	224.54	0	0	0	0	1.97	0	3.38	0	1065.15	0	0	0	0	0	0.1	30.45	0	5.16	1.39	4.41	0	1645.76	0	0	0	0	0	4.35	7.1	0	393.7	0	0	0	0	470.7
9_05	3.22	5.07	12276	positive	14.4	0	0.24	4.36	10.9	0	0	0	14.46	0	0	0	0.84	0	0	0	1598.39	0	0	0	0	0	4.99	0	0.89	0	0	0	0	0	1319.37	0	0	0	0	0.78	4.59	3.14	0	581.65	0	0	0	15.36	23.89
9_6	3.34	3.74	588	positive	11.7	0.04	0.06	4.36	9.03	0	0	0	1053.29	0	0	1.56	0	0	0	0	0	3137.4	0	0	0	0	1.06	0	0.08	0	0	41.41	0	0	2980.98	0	0	0	0	0.74	0	0	0	3498.12	0	0	1.42	0	650.62
9_10	3.85	4.24	1549	positive	10.6	0.16	0.62	4.44	10.01	0	0	0	334.65	0	0	0	0	0	0	0	14.35	29.85	0	0	0	0	2.71	0.17	2.36	0	7.43	4.37	0	0	1902.03	0	0	0	0	4.24	2.31	0	0	692.75	0	0	0	0	421.01
9_14	3.6	3.87	2174	positive	8	-0.06	-0.06	4.49	9.31	0	0	0	1297.01	0	0	0	0	0	0	0	0	3323.27	0	0	0	0	20.71	12.03	17.69	0	0	0	0	0	4486.53	0	0	0	0	0	0	0	0	2044.89	0	0	0	0	28.18
9_16	3.76	2.75	702	positive	7.6	0.08	0.11	4.7	8.18	0	1.57	1.71	1.96	0	2.16	0	3.3	0	4.75	0	42.02	5.59	5.34	0	0	0	0	2.76	0	0	0	0.22	0.13	14.26	6.81	0	0.17	0	0.85	0.08	0	3.23	0.36	0.48	0	0	0.48	0	7.69
9_17	2.09	10.87	15221	positive	19.2	-0.51	-0.55	3.3	17.47	0	0	3.86	0	0	266.92	0	1.04	2.27	7.69	0	175.2	7.36	2.35	0	0	0	0	0.78	0	0	0	0	0.31	0	1698.59	0	0	0	0.36	0	0	0	0	0	0	255.76	0	0.56	13.82
9_18	3.52	3.05	829	positive	7	-0.04	-0.11	4.35	8.19	0	0	0	7.4	7.12	4.03	0	1.02	0	0	0	1117.23	0	0	0	0	6.85	4.81	5.34	0.41	0	0	0.79	0.43	0	1218.14	0	0	0	2.73	7.4	5.44	1.21	2.01	6.98	0.14	0	0	0	41.18
9_19	4.8	5.38	12224	positive	16.3	0.01	0.44	4.05	11.01	0	13.92	0	7.21	0.91	7.04	1.56	0.83	3.22	0	0	7.1	0	0	0	0	0	2.31	3.93	2.57	0	0	0	0	0	781.57	0	0	0	0	0.8	0	0.61	0	10.79	0	0	0	4.93	6.44
9_20	3.67	3.31	2344	positive	9.1	-0.02	-0.06	4.58	8.82	1.32	4.84	0	47.14	0	4.27	1.82	1.8	4.2	0	0	10.91	0	0	0	0	0	3.46	1.5	5.04	0	0	0.18	0	0	127.39	0	0	0	4.66	11.41	5.14	4.63	0	0	0	0	1.12	18.6	6.47
9_22	3.76	2.41	330	positive	12	0.09	0.06	4.68	7.76	0	1.35	2.34	3.92	1.64	5.39	0	0	0	0	0	1291.75	0	0	0	0	0	5.37	8.37	14.19	0	0	0	0	0	1457.55	0	0	0	0	0	19.72	6.84	5.74	8.37	0	0	0	0	569.56
9_23	3.26	2.85	8228	positive	5.9	-0.01	0.01	4.71	8.32	0	3.3	0	23.17	0	0	3.06	2.25	1.4	0	0	1735.31	0	0	0	0	0	4.58	2.05	3.58	0	0	0	0	0	2385.16	0	0	0	0	0	0	3.33	0	409.8	0	0	0	0	939.25
9_24	4.19	2.64	1989	positive	11.3	0.08	0.11	4.57	7.93	0	2.61	2.13	3.96	4.35	2.61	0	1.63	0	0	0	1312.18	0	0	0	0	0	0.82	5.65	1.36	0	0	1.2	4.84	0	544.91	0	0	0	1	4.53	0	1.53	0.12	81.83	0	0	0	0	265.45
9_25	4.36	3.83	8585	positive	11.6	0.04	-0.03	4.13	8.93	1.03	4.69	0	11.91	1.27	0	2.08	3.75	0	1.96	16.25	70.3	0	0	0.26	0	0	1.11	3.13	0	0	0	4.5	1.09	0	242.48	0	0	0	0.57	1.73	13.3	6.72	0.62	1.02	0	0	0	3.99	6.75
9_27	4.78	4.57	9956	positive	12.9	0.17	0.29	3.66	9.36	0	2.4	0	17	9.72	0	0	0	3.99	0	0	0	1883.53	0	0	0	0	0	0	0	0	0	57.99	1.44	0	2394.76	0	0	0	0	0	0	0	0	945.61	0	0	0	0	2044.05
9_28	4.46	2.81	1491	positive	4	-0.04	-0.01	4.5	8.05	0	0	0	1164.16	0	0	0	0	0	0	0	0	2368.19	0	0	0	0	0	0	0.33	0	0	0	0	0	3714.14	0	0	0	0	0	0	0	0	1453.77	0	0	0	0	2364.13
9_29	5.73	2.65	329	positive	11.8	0.24	0.59	4.16	7.57	0	0	0	208.23	0	0	0.49	0.09	0	0	0	978.07	0	0	0	0	0	1.08	0.34	0.04	0	0	4.13	1.61	0	25.07	0	0	0	0	0.7	0.83	0	0	481.93	0	0	0	0	896.43
9_30	4.24	3.98	12728	positive	6.5	-0.02	-0.09	4.08	9.07	0	1.22	0	0	202.03	0	0	0.13	0	0	6.45	0	43.66	0	0	0	0	10.89	1.55	5.82	0	0	3.84	1.97	0	0	319.7	0	0	0	1.53	12.87	6.75	0	0	221.6	0	2.72	0	77.67
9_31	4.08	3.48	727	positive	8.8	-0.02	-0.03	4.7	9.1	0	3.46	3.69	9.5	1.99	3.83	1.1	5.05	3.09	4.06	0	187.19	0	2.16	1.82	0	0	2.4	2.79	0.14	0	0	2.47	1.05	0	327.19	0	0	0	0	1.48	2.91	2.83	0	0.34	0	0	2.46	5.94	4.81
9_32	3.83	3.61	3990	positive	6	0.15	0.11	3.38	7.88	0	4.49	5.1	1.67	1.37	6.61	0	3.82	1.92	0	0	300.29	0	4.64	0.78	0	0	0.66	1.33	2.82	0	0.22	2.02	6.22	0	277.3	0	0	0	0	0	1.75	8.04	2.28	9.43	0	0	0	6.22	15.55
9_35	3.76	3.41	1930	positive	9.8	0.01	0.01	4.57	8.79	0	0	2.96	15.31	3.87	0	0	0	0	0	0	0	659.89	0	0	0	0	17.33	0.89	4.17	0	0	0	0	0	610.3	0	0	0	0	3.3	12.75	5.28	0	13.17	13.19	0	0	0	7.62
9_36	3.53	3.3	1945	positive	8	0.01	0	4.53	8.57	18.01	3.64	0	1.25	2.86	2.99	0.05	0.77	0	0	4.74	0	21.62	0	0.09	0	0	10.59	1.08	2.5	0.13	0	0.36	0.95	0	71.72	0	1.26	0.48	2.98	0	7.69	4.36	0.89	0	0	0	0	2.08	5.57
9_37	3.75	3.52	892	positive	8.4	-0.01	-0.04	4.71	9.18	2.08	0.68	2.12	6.1	4.8	2.16	0	0.21	0	0	3.94	9	50.72	0	0	0	0	13.6	0	1.09	0	0	0.15	0	0	0	62.21	0	0.44	1.86	1.21	4.78	4.25	0	0.3	0	0	0	0.07	0.59
9_38	5.18	4.01	3429	positive	11.1	-0.04	-0.06	4.55	9.56	0	0	0	239.05	0	0	0	0	1.95	0	0	8.05	33.52	0	0	0	0	5.04	3.27	0.48	0	0	0	1.84	0	10.07	22.06	0	0	0	10.73	2.61	2.64	0	18.2	14.76	0	0	0	0.04
9_40	7.78	4.37	1065	positive	13.5	0.05	-0.03	4.05	9.66	0	0	1.62	12.34	13.64	0	0.13	0.55	3.23	4.19	0	25.37	62.34	0	0	0	0	2.76	0	2.76	0	0	0.78	0	0	488.74	0	0	0	13.25	0	5.62	1.54	2.86	0.35	0.06	0	0.28	3.7	46.02
9_42	4.9	3.75	6845	positive	11.3	-0.02	-0.04	4.74	9.42	0	1.57	3.35	6.61	7.47	5.81	0	3.76	0	0	0	12.8	6.59	0	0	0	0.83	2.98	1.8	4.23	0	0	1.01	0	0	311.12	0	0.15	0	1.09	1.45	6.51	3.37	0	0	0	0	1.8	6.81	8.66
9_44	2.85	2.99	870	positive	4.3	0.19	0.09	3.59	7.43	0	1.39	0.91	46.19	0	1.82	0	0	0	31.63	0	3.73	0	0	0	0	0	4.8	4.26	2.59	0.68	0	0	12.94	0	233.86	0	0.03	0	0	0	5.68	2.8	1.67	0	0	0	0	0	33.76
9_45	3.76	4.6	21907	positive	11.2	0.02	0	4.07	9.91	0	1.33	2	4.21	3.11	12.62	0	0.22	2.6	0	0	2.67	59.96	0	3.07	0	0	1.26	8	0.35	0.07	0	3.77	1.97	0	284.75	0	0	0	0.3	2.83	7.84	0	1.7	2.08	0	0	0	18.92	1.18
9_49	11.16	4.79	3676	positive	14.7	0.11	0.08	3.5	10.01	0	1.03	1.85	15.36	0	6.45	2.49	5.78	0	5.82	5.13	0	372.6	0	0	0	0	3.64	0	8.97	0.31	2.11	1.62	0	0	447.89	0	0	0	4.62	0	9.93	3.29	3.88	0	0	0	0	0	47.75
[truncated: 5,000 more columns]
