# Supplementary material for: Diagnostic Screening of Bovine Mastitis Using MALDI-TOF MS Direct-Spotting of Milk and Machine Learning
Source: Vet Sci. 2023 Jan 31;10(2):101. doi: 10.3390/vetsci10020101 (PMC9962131; doi:10.3390/vetsci10020101)
Supplement: Supplementary file 1 [file vetsci-10-00101-s001.zip › modelscoringdata.xlsx]

## Sheet: Sheet1
Sample ID	Fat	Tru.Prot	Cells(x1000)	MASTITIS INDICATED	Urea	BHB	Aceton	Lactose	SNF	500	502	504	506	508	510	512	514	516	518	520	522	524	526	528	530	532	534	536	538	540	542	544	546	548	550	552	554	556	558	560	562	564	566	568	570	572	574	576	578
9_02	8.41	4.87	14	NEGATIVE	24.5	-0.06	0.08	3.88	10.14	35.76	0	0	0	238.43	0	0	6.61	0	1.64	0	4193.76	0	0	0	0	0	0	9.81	8.06	0	0	0.48	0	0	10161.7	0	0	0	0	0	0	0	2.9	64.54	0	0	0	0	45.59
9_12	3.85	10.94	12	NEGATIVE	24.6	-0.46	-0.54	3.39	17.59	77.97	3.9	0	0	183.26	0	0	10.9	0	0	0	0	3881.24	0	0	0	0	0	0	53.21	0	0	0	0	0	0	10005.9	0	0	0	0	0	7.19	6.32	0	137.33	0	0	0	0
9_22	3.76	2.41	330	POSITIVE	12	0.09	0.06	4.68	7.76	26.6	0	0	0	62.73	0	0	139.02	0	0	0	2677.48	0	0	0	76.01	0	0	17.95	0	0	0	0	0	0	5890.8	0	0	0	0	0	0	0	0	113.89	0	0	0	0.63	49.17
9_34	4.25	2.95	118	NEGATIVE	6.2	0	-0.03	5.22	8.9	8.09	0	0	330.01	0	0	0	0	0	0	0	0	11.68	0	0	0.34	0	5.26	0.98	0	0	0	0	0	0	53.21	39.85	0	0	0	0	0	0	0	390.21	0	0	0	0.64	5.02
8_01	3.57	2.99	634	POSITIVE	14.4	0.01	-0.03	4.78	8.64	94.11	3.16	0	18.89	15.09	0	4.6	1.46	0	0	0	2506.39	0	0	0	0	0	0	103.57	0	0	0	0	0	0	6934.86	0	0	0	0	11.21	3.97	74.41	0	4.14	0	0	0	0	287.91
8_02	3.71	3.13	45	NEGATIVE	11.7	-0.04	-0.02	5.1	9.08	52.3	1.95	0	0	86.85	0	0	0	0	0	0	1744.99	0	0	0	0	0	0	84.01	0	0	0	0	0	0	5451.37	0	0	0	0.74	16.32	0	46.65	9.89	0	0	0	0	0	177.16
8_03	3.17	3.23	354	POSITIVE	10.7	0.02	0.02	4.62	8.73	35.65	0	4.46	6.64	7.71	3.82	0	0	0	0	0	1470.93	0	0	0	0	0	0	33.9	0	0	0	0.65	0	0	5130.99	0	0	0	0	1.56	3.1	2.82	0	3.48	0	0	0	0	146.6
8_04	4.15	3.09	534	POSITIVE	10.6	0.03	0.03	4.85	8.8	93.29	0	0	25.06	5.71	3.86	3.84	0	0	0	0	1408.7	0	0	0	0	0	28.04	28.95	0	0	0	0	0	0	3908.47	0	0	0	3.17	33.47	0	21.78	8.67	8.67	0	0	0	0	153.84
8_05	4.64	3.45	803	POSITIVE	10.4	-0.02	-0.02	4.89	9.18	59.52	0	0	11.53	7.87	0	0.82	1.69	0	0	0	2328.19	0	0	0	0	0	0	12.16	6.94	0	0	3.66	9.81	0	8523.45	0	0	0	0	2.44	0	61.78	0	0	0	0	0	0	5.65
8_06	4.46	3.42	93	NEGATIVE	12.3	-0.03	-0.07	4.73	9.12	0	0	6.78	8.92	16.55	0	1.15	0	0	0	0	3090.38	0	0	0	0	0	6.99	70.25	0	0	0	0	0	0	8879.02	0	0	0	2.65	18.45	0	30.97	12.71	0	0	0	0	0	4.96
8_07	4.85	3.48	130	NEGATIVE	12.2	-0.07	-0.07	4.87	9.35	41.35	3.14	0	18.33	18.33	6.79	0	13.44	0	5.49	0	3234.22	0	0	0	0	0	0	67.17	0	0	0	0	0	0	12414.8	0	0	0	0	5.59	4.01	27.71	0	97.79	0	0	0	0	286.87
8_08	4.01	3.17	88	NEGATIVE	12.8	0	-0.05	4.76	8.75	71.09	4.81	0	9.36	33.1	0	0	8.27	0	0	0	3367.12	0	0	0	0	0	0	128.24	0	0	0	0	0	0	11767.9	0	0	5.68	0	6.02	3.44	72.62	0	0	0	0	0	0	124.8
8_09	3.79	3.61	168	NEGATIVE	11.6	-0.03	0.01	4.68	9.23	0	0	0	15.95	7.65	0	14.09	0	0	0	0	2770.62	0	0	2.78	0	0	3.24	44	0	0	0	0	0	0	10098.8	0	0	0	0	1.59	0	10.76	36	0	0	0	0	0	349.69
8_10	3.71	3.05	26	NEGATIVE	15.5	-0.03	-0.05	4.91	8.88	57.25	0	0	0	149.66	0	0	0	0	0	0	2832.52	0	0	0	0	0	0	60.82	0	0	0	0	0	0	8252.57	0	0	0	0	0	2.77	23.98	0	86.75	0	0	0	0	434.62
8_11	4.16	3.35	229	POSITIVE	12.5	0	-0.02	4.85	9.08	77.57	0	0	122.87	0	0	1.08	0	0	0	0	2528.35	0	0	0	0	0	0	80.14	0	0	0	0	0	0	9627.85	0	0	0	0	0	8.52	27.34	3.85	3.23	0	0	0	0	194.93
8_12	6.2	4.02	17261	POSITIVE	16.3	-0.02	-0.03	4.48	9.68	31.97	1.66	34.44	0	0	67.09	0	0.26	0	0	0	812.93	0	0	0	0	0	3.33	5.54	0	0	0	0	1.45	0	2636.47	0	0	0	0	0	6.04	14.85	0	14.08	0	0	0	0	15.82
8_13	4.28	3.58	449	POSITIVE	12.6	-0.04	0	4.75	9.26	65.91	0	0	7.29	2.35	0	5.47	0	0	3.49	0	3217.78	0	0	0	0	0	0	103.89	0	0	0	0	0	0	12137.2	0	0	0	0.4	7.83	2.88	46.11	0	22.6	0	0	0	0	314.27
8_14	3.39	3.58	268	POSITIVE	13.6	0.01	0.01	4.5	9.07	63.21	0	0	21.97	6.54	0	2.99	1.53	0	0	0	2807.5	0	0	0	0	0	0	73.28	0	0	0	0	0.15	0	9772.02	0	0	0	0	1.16	0	63.66	0	17.17	0	0	0	0	279.55
8_15	4.08	3.3	5040	POSITIVE	11.1	0.03	-0.02	4.47	8.68	89.1	0	12.06	0	10.24	4.29	6.06	4.72	0	0	0	3003.83	0	0	0	0	0	0	67.09	0	0	0	0	0	0	10033.9	0	0	0	0	2.43	0	88.83	0	4.1	0	0	0	0	7.91
8_16	4.55	3.88	473	POSITIVE	14.1	-0.04	-0.04	5	9.95	54.76	0	0	70.67	0	0	0	276.02	6.03	1.71	0	1062.35	0	0	0	0	0	0	12.13	0	0	0	8.22	0	0	3362.45	0	0	0	0	0	0	11.16	0	0	0	0	0	0	81.76
8_17	3.86	3.52	68	NEGATIVE	11.8	0	-0.04	4.82	9.35	102.45	0	0	36.93	18.66	0	3.19	0	0	0	0	3389.56	0	0	0	0	0	0	81.57	0	0	0	10.63	0	0	9305.4	0	0	0	0	0	0	0	28.5	94.38	0	0	0	0	596.06
8_18	3.2	3.39	411	POSITIVE	9.7	-0.02	0.05	4.58	8.87	114.37	0	0	164.12	0	0	0	0	0	0	0	3591.32	0	0	0	0	0	0	164.06	0	0	0	0	0	0	12513.8	0	0	0	0	0.39	0	68.22	2.58	33.29	0	0	0	0	352.12
8_19	4.08	3.36	259	POSITIVE	13.2	-0.05	-0.04	4.63	8.92	62.38	0	0	18.61	12.86	0	0	2.85	0	0	0	1700.81	0	0	0	0	0	13.99	14.52	7.42	0	0	0	0	0	5550.18	0	0	0	0	3.4	4.84	42.69	0	0	0	0	0	0	123.49
8_20	4.43	2.8	79	NEGATIVE	11.5	0.02	0.01	5.11	8.85	72.09	0	0	94.43	0	0	0	0	0	0	0	2070.41	0	0	0	0	0	0	51.2	1.9	0	0	0.63	0	0	5202.49	0	0	0	0	4.55	3.48	14.18	1.92	10.46	0	0	0	0	212.21
8_21	3.99	4.42	1098	POSITIVE	12.7	0.03	0.01	4.08	9.72	68.7	1.69	12.06	4.43	19.07	0	0	0	0	0	0	2894.37	0	0	0	0	0	0	8.37	0	0	0	0.48	3.45	0	10755.1	0	0	0	1.01	2.36	0	9.21	0	13.92	0	0	0	0	211.23
8_22	3.18	3.43	94	NEGATIVE	12.3	0.04	0.12	4.75	9.05	60.19	0	0	95.46	0	0	3.81	0	9.15	0	0	1598.5	0	0	0	0	0	0	10.92	0	0	0	0	1.32	0	6826.19	0	0	0	0.96	0	3.63	35.89	10.2	0	0	0	0	0	255.33
8_23	5.39	3.57	47	NEGATIVE	14.4	-0.05	-0.12	4.96	9.57	157.52	0	0	84.64	0	4.88	0	0	0	0	0	5128.84	0	0	0	0	0	0	42.43	13.44	0	0	0	0	0	13994.4	0	0	0	0	2.73	4.68	52.69	0	10.28	0	0	0	0	270.8
8_24	4.5	3.42	58	NEGATIVE	11	0.02	0.01	4.76	9.17	87.18	0	0	84.16	0	0	0	345.14	4.97	0	0	2388.19	0	0	9.97	0	0	0	47.91	0	0	0	9	7.41	0	6421.73	0	0	0	0	0	0	17.52	0	13.6	0	0	0	0	185.64
8_25	4.95	3.28	154	NEGATIVE	9.5	-0.02	0	4.82	8.98	66.94	5.79	0	16.92	16.1	0	0	0.53	0	0	0	4679.84	0	0	0	0	0	10.18	100.42	0	0	0	0	0	0	15283.6	0	0	0	0	4.02	4.57	68.64	29.27	0	0	0	0	0	271.21
8_26	3.3	3.29	57	NEGATIVE	11.1	-0.02	0	4.87	9.03	120.81	0	0	0	65.88	0	0	20.66	0	0	0	4220.48	0	0	0.95	0	0	0	14.8	0	0	0	0	0	0	12205.9	0	0	0	0	0	3.48	99.03	0	0	0	0	0	0	22.41
8_27	4.34	3.46	1566	POSITIVE	11.4	0.02	0.04	4.91	9.38	41.13	0	0	65.53	0	0	0	249.44	0	33	0	1789.21	0	0	0.63	0	0	0	56.82	0	0	0	7.53	7	0	12387.8	0	0	0	0	0	2.7	36.95	0	0	0	0	0	3.65	166.59
8_29	5.04	3.8	194	NEGATIVE	11.4	-0.04	-0.03	4.85	9.65	131.56	0	0	290.01	0	0	0	48.24	0	0	0	5889.85	0	0	0	0	0	0	0	151.81	0	0	23.55	0	0	14297.3	0	0	0	0	0	0	0	0	220.94	0	0	0	0	533.08
8_30	4.19	3.75	173	NEGATIVE	13.1	0.02	0	4.56	9.39	120.87	0	0	237.27	0	0	0	0	0	0	0	3616.19	0	0	0	0	0	0	0	96.06	0	0	0	0	0	10510.4	0	0	0	0	0	0	0	0	133.53	0	0	0	0	475.5
8_31	3.73	3.15	166	NEGATIVE	11.4	-0.02	-0.06	4.99	9.1	106.8	0	3.7	6.41	6.06	2.8	0	29.69	0	0	0	2897.72	0	0	0	0	0	3.59	64.24	0	0	0	0	0	0	8506.02	0	0	0	6.92	0	12.17	35.83	7.03	0	0	0	0	0	138.09
8_32	4.26	3.47	88	NEGATIVE	10.3	-0.02	-0.04	5	9.43	149.07	0	0	15.69	0	0	0	17.36	0	0	0	4822.16	0	0	0	0	0	0	143.85	0	0	0	12.03	0	0	11232.9	0	0	0	0	0	0.95	14.3	24.7	0	0	0	0	0	262.87
8_33	4.2	3.67	101	NEGATIVE	13.2	-0.02	0.04	4.98	9.69	0	0	0	134.62	0	0	0	0.28	0	0	0	3120.3	0	0	0	0	0	0	93	0	0	0	0	0.58	0	9529.51	0	0	0	0	0	0	31.69	0	196.65	0	0	0	0	607.44
8_34	4.16	3.46	1728	POSITIVE	12.6	-0.04	-0.03	4.85	9.22	74.87	0	0	6.78	15.9	0	0	37.63	0	0	0	2504.88	0	0	12.72	0	0	1.43	70.45	0	0	0	0	0	0	7630.89	0	0	0	0	0	0	8.55	0	32.62	0	0	0	0	23.25
8_35	3.84	2.95	180	NEGATIVE	13.7	0.01	0.03	4.76	8.46	64.21	0	0	136.91	0	0	0	28.79	0	0	0	3053.89	0	0	0	0	0	0	61.76	0	0	0	0	0	0	9696.48	0	0	0	0	0	0	10.95	0	144.31	0	0	0	0	403.86
8_36	3.34	3.27	127	NEGATIVE	10.6	0.04	0.02	4.76	9.02	97.06	0	2.8	37.48	8.98	0	0	70.84	0	0	0	4756.84	0	0	3.23	1.12	0	0	12.38	14.12	0	0	0	0	0	13082.4	0	0	0	0	0	0	52.06	0	26.38	0	0	0	2.48	217.85
8_37	4.22	3.95	55	NEGATIVE	12.1	-0.05	-0.08	4.73	9.76	75.2	0	0	28.79	8.21	0	0	0	0	0	0	2409.14	0	0	0	0	0	0	88.68	0	0	0	0	0	0	7220.35	0	0	0	0	0	0	23.5	0	64.74	0	0	0	0	361.26
8_38	4.54	4.28	507	POSITIVE	16.1	-0.06	-0.07	4.4	9.79	60.28	0	0	106.36	0	0	0.77	0	0	0	0	1861.14	0	0	0	0	0	0	12	10.77	0	0	0	0	0	6715.54	0	0	0	0	0.91	0	25.3	2	7.56	0	0	0	0	226.78
8_39	5.01	3.74	440	POSITIVE	11.6	-0.02	-0.01	4.44	9.15	105.8	0	0	45.48	6.51	0	0	2.72	0	0	0	3684.7	0	0	0	0	0	0	94.36	0	0	0	1.84	0	0	11102.7	0	0	0	0	0	0	84.63	3.44	0	0	0	0	0	238.79
8_40	4.05	3.9	55	NEGATIVE	10.8	-0.08	-0.07	4.91	9.94	0	0	0	185.38	0	0	0.68	1.48	0	0	0	2796.9	0	0	0	0	0	15.61	24.42	0	0	0	0	0	0	7906.84	0	0	0	0	4.55	9.63	7.38	0	77.24	0	0	0	0	352.07
8_41	3.3	3.27	24	NEGATIVE	11.7	-0.03	-0.06	4.66	8.83	72.31	0	0	23.34	6.96	8.5	0	66.33	0	11.97	0	1713.76	0	0	0	0	0	0	85.02	0	0	0	0	4.62	0	6759.5	0	0	0	0	3.61	0	98.03	0	0	0	0	0	0	209.16
8_42	3.82	3.41	287	POSITIVE	11.2	-0.01	0	5.01	9.31	83.69	0	0	52.73	3.83	0	0	5.96	0	0	0	2971.14	0	0	0	0	0	0	0	98.2	0	0	0	0	0	7748.95	0	0	0	0	0	0	23.27	0	41.83	0	0	0	0	351.78
8_43	2.3	3.53	99	NEGATIVE	10.3	-0.05	0.01	4.87	9.46	70.71	2.91	0	0	30.21	0	3.11	0	0	0	0	2811.6	0	0	0	0	0	0	76.03	0	0	0	0	0	0	9578.26	0	0	0	0	0	0	26.6	2.74	16.58	0	0	0	0	362.48
8_44	3.89	3.51	792	POSITIVE	9.3	0.06	0.03	3.95	8.3	63.79	0	0	180.69	0	0	0	0.36	0	0	0	3940.08	0	0	0	0	0	0	97.5	0	0	0	5.3	0	0	15160.4	0	0	0	0	0	0	37.99	0	60.84	0	0	0	0	484.66
8_45	3.99	3.34	47	NEGATIVE	14	-0.02	-0.05	4.82	9.1	94.12	0	0	157.89	0	0	1.86	0.66	0.55	0	0	1563.44	0	0	0	0	0	0	36.07	6.29	0	0	0	3.5	0	3634.06	0	0	0	0	9.24	19.4	0	3.08	13.79	0	0	0	0	28.07
8_46	1.55	3.08	59	NEGATIVE	9.1	0	0.15	4.66	8.53	72.51	0	0	33.45	2.82	3.58	0	320.1	0	33.18	0	3338.63	0	0	24.15	0	0	0	89.81	0	0	0	18.3	0	0	11173.9	0	0	0	0	0	0	158.03	0	0	0	0	0	0	250.76
8_47	4.12	3.45	84	NEGATIVE	12.3	-0.03	-0.02	4.91	9.3	65.43	0	0	265.44	0	0	0	2.35	0	0	0	2846.7	0	0	0	0	0	0	85.36	0	0	0	0	0	0	10272.3	0	0	0	0	0	0	15.96	0	63.36	0	0	0	0	301.41
8_48	5.16	4.33	193	NEGATIVE	10.3	0.04	0	4.74	10.31	83	0	5.59	10	13.36	3.46	5.11	0	0	0	0	5302.15	0	0	0	0	0	0	14.67	0	0	0	0	0	0	17399.7	0	0	0	5.66	9.91	0	151.69	0	2.64	0	0	0	0	213.12
8_49	4.2	3.37	91	NEGATIVE	12.3	-0.01	0.02	4.48	8.65	0	0	0	6.04	0	0	0	0	0	0	0	2157.21	0	0	0	0	0	39.6	18.08	0	0	0	0	0.3	0	6265.6	0	0	0	0	25.22	0	30.08	0	17.24	0	0	0	0	208.96
8_52	4.95	3.77	177	NEGATIVE	14.3	-0.05	-0.06	4.84	9.72	41.74	2.55	2.33	4.26	11.26	0.39	16.04	0	0	0	0	1803.21	0	0	6.04	0	0	0	22.89	0	0	0	0	0	0	5721.45	0	0	0	0	6.07	3.9	15.58	5.09	0	0	0	0	0	85.74
8_53	4.73	4.02	537	POSITIVE	9.5	-0.03	-0.05	4.39	9.48	50.25	0	0	13.86	0	0	0	0.74	0	0	0	1487.02	0	0	0	0	0	0	23.84	0	0	0	0	0	0	5967.47	0	0	0	0	0.48	0	48.9	0	0	0	0	0	0	80.94
8_54	3.52	3.33	340	POSITIVE	13.7	0.02	-0.04	4.67	8.91	60.46	0	0	14.58	9.33	0	0	7.67	0	0	0	4021.66	0	0	0	0	0	0	78.4	0	0	0	0	0	0	11679.5	0	0	0	0	0	0	69.65	0	0	0	0	1.57	1.57	101.88
8_55	2.79	3.38	316	POSITIVE	16.9	0	0	4.36	8.67	0	5.65	0	36.31	0	0.41	0	609.57	0	0	0	815.9	0	0	5.35	7.12	0	0	25.7	0	0	0	0	0	0	3706.19	0	0	0	0	0	0.88	24.17	0	11.74	0	0	0	0	91.02
8_56	4.75	4.15	31	NEGATIVE	10.5	0.01	-0.02	4.95	10.28	67.83	0	0	27.85	3.24	3.93	0	0.46	0	0	0	3564.47	0	0	0	0	0	0	0	55.62	0	0.34	1.46	0	0	10490	0	0	0	0	0	0	21.5	0	12.65	0	0	0	0	621.95
8_57	4.58	3.83	870	POSITIVE	12.1	-0.02	-0.03	4.58	9.43	80.65	0	0	25.04	11.01	11.64	2.69	8.43	0	0	0	2924.76	0	0	4.62	0	0	0	7.08	0	0	0	0	0	0	9651.39	0	0	0	0	1.6	0	45.95	18.85	0	0	0	0	0	156.14
8_58	3.99	3.65	1193	POSITIVE	9.5	-0.01	0.03	4.76	9.5	61.05	0	0	92.11	0	0	0	17.3	0	0	0	3174.36	0	0	0	0	0	0	0	32.04	0	0	5.86	3.28	0	9502.93	0	0	0	0	0	1.57	11.76	0	67.52	0	0	7.66	32.56	47.94
8_59	4.95	4.06	188	NEGATIVE	15.3	-0.03	-0.09	4.73	9.87	92.8	0	3.9	22.52	0	6.61	0.97	0	0	0	0	1292.51	0	0	0	0	0	0	13.54	4.22	0	0	0.46	0	0	4438.97	0	0	0	0	1.17	4.22	24.46	0	4.63	0	0	0	0	84.73
8_60	3.59	3.11	72	NEGATIVE	14	-0.03	-0.06	5.04	9.08	89.09	0	0	179.3	0	0	0	12.61	0	0	0	4431.76	0	0	0	0	0	0	131.45	0	0	5	3.31	0	0	13394.6	0	0	0	0	0	0	27.12	0	30.54	0	0	0	0	356.59
8_61	4.17	3.51	233	POSITIVE	11.5	-0.04	-0.02	4.85	9.32	63.96	0	0	58.32	0	0	0.37	0	0	0	0	3008.31	0	0	0	0	0	0	79.63	0	0	0	0	0	0	10285.1	0	0	0	0	10.5	0	42.72	0	9.97	0.06	0	0	0	105.18
8_62	5.08	3.74	168	NEGATIVE	14.4	-0.02	-0.01	4.59	9.31	64.47	0	1.79	6.03	0	0	0	0.98	0	5.45	0	684.27	0	0	0	0	0	3.86	1.77	0	0	0	0	0	0	2030.24	0	0	0	0	4.92	0	21.11	0	0	0	0	0	0	26.42
8_63	4.14	3.31	231	POSITIVE	11.1	0.02	0.04	5.01	9.22	28.11	0	2.58	15.68	3.34	0	0	121.53	4.19	8.39	0	898.01	0	0	1.7	0	0	0	12.52	0	0	0	1.32	1.69	0	3405.43	0	0	0	0	0	6.65	0	0	0	0	0	0	0	12
8_64	4.61	3.6	193	NEGATIVE	12.6	0	0.03	4.8	9.27	126.57	0	0	23.37	1.77	0	1.5	32.51	0	0	0	3088.09	0	0	0	0	0	0	93.94	0	0	0	0	0	0	9907.87	0	0	0	0	0	0	51.49	0	22.04	0	0	0	0	208.89
8_65	3.89	3.38	115	NEGATIVE	12.1	0	0.08	4.97	9.32	93.61	2.38	0	83.48	0	0	6.21	0	0	0	0	2330.24	0	0	0	0	0	2.22	38.17	0	0	0	0	0	0	8503.93	0	0	0	3.92	4.75	1.74	20.01	4.25	2.18	0	0	0	0	89.43
8_66	3.36	3.38	637	POSITIVE	11.1	-0.02	0.01	4.99	9.32	53.56	0	0	0	112.83	0	0	0	0	0	0	7476.53	0	0	0	1.69	0	0	239.05	0	0	0	0	0	0	21363.5	0	0	0	2.67	0	0	2.7	0	0	0	0	0	0	121.07
8_67	4.15	3.39	82	NEGATIVE	10.3	0	-0.07	4.77	9.17	142.18	0	0	149.63	0	0	0	14.25	0	0	0	4084.33	0	0	0	0	0	0	104.67	0	0	0	1.95	0	0	11405.7	0	0	0	0	0	0	32.85	0	21.21	0	0	0	0	305.43
8_68	3.19	3.2	85	NEGATIVE	10.2	-0.04	-0.05	4.57	8.61	68.13	0	0	0	116.8	0	0	4.94	0	0	0	3024.21	0	0	0	0	0	0	0	71.06	0	0	0	0	0	8039.3	0	0	0	0	0	0	28.93	15.76	0	0	0	0	0	217.02
8_69	4.42	3.74	4076	POSITIVE	12	0.19	0.25	3.75	8.36	53.31	0	0	21.72	13.72	3.3	9.23	0	0	0	0	4227.05	0	0	2.15	0	0	0	64.91	0	0	0.32	0.37	2.6	0	13838.3	0	0	0	0	0	0	115.09	0	0	0	0	0	0	152.67
8_70	3.05	3.74	274	POSITIVE	11.2	-0.01	0	4.79	9.56	33.11	1.79	2.58	0	8.9	3.54	2.95	0.5	0	0	0	1972.49	0	0	0	0	0	0	6.11	0	0	0	0	0	0	7112.4	0	0	0	0	0.74	0	14.96	3.67	0	0	0	0	0	34.15
8_71	3.68	3.39	74	NEGATIVE	12.7	0.01	0	5.18	9.51	0	0	2.64	33.79	0	0	0.61	0	0	0	0	1651.41	0	0	0	0	0	0	7.93	4.88	0	0	0	0	0	4783.32	0	0	0	0	1.62	2.48	32.39	0	1	0	0	0	0	91.65
8_72	4.13	3.29	995	POSITIVE	15.4	-0.03	-0.05	4.91	9.13	30.76	3.61	5.74	10.03	0	10.95	0.34	26.76	0	0	0	2121.15	0	0	0	0	0	0	3.18	0	0	0	1.37	0	0	7939.88	0	0	0	0	3.12	0	46.55	0	0	0	0	0	0	103.89
8_73	4.98	3.36	325	POSITIVE	14.3	0.03	0.05	4.64	8.89	55.94	0	0	59.74	0	0	0	42.57	0	6.21	0	2278.64	0	0	7.15	0	0	0	29.61	0	0	0	0	0	0	7602.16	0	0	0	0	0.91	0	71.61	0	0	0	0	0	8.29	31.85
8_74	5.49	3.92	289	POSITIVE	10.8	0.01	0.02	4.83	9.84	77.44	0	6.99	11.61	21.47	0	0	0.3	0	0	0	3189.08	0	0	0	0	0	0	9.13	0	0	0	0	0	0	8845.21	0	0	0	0	6.6	5.26	55.85	0	0	0	0	0	0	101.36
8_75	5.26	3.99	457	POSITIVE	9	-0.07	-0.08	4.88	9.98	110.03	0	0	100.52	0	0	0	156.68	0	0	0	3997.46	0	0	0	0	0	0	52.86	0	0	0	4.57	6.24	0	12625	0	0	0	0	0	0	12.57	7.51	3.28	0	0	0	0	216.36
8_76	3.67	3.15	2165	POSITIVE	11.6	0.03	-0.05	4.63	8.62	29.11	0	6.61	0	24.72	0	0.54	0	0	0	0	2371.96	0	0	0	0	0	0	61.55	0	0	0	0	0	0	10325.8	0	0	0	0	3.75	0	76.46	0	0	0	0	0	0	117.21
8_77	3.59	2.85	39	NEGATIVE	11.8	0.01	0.01	4.8	8.42	61.69	2.25	0	51.3	0	0	0	13.05	0	0	0	826.83	0	0	4.16	0	0	9.15	8.28	0	0	0	0	0	0	1806.87	0	0	0	0	5.99	5.34	12.33	2.05	0	0	0	0	0	23.28
8_78	4.3	3.55	14581	POSITIVE	7.8	0.01	0.01	4.49	8.95	78.74	0	13.91	12.44	0	4.53	0	10.07	0	0	0	2227.9	0	0	0	0	0	5.36	14.5	3.62	0	0	1.66	0	0	6092.6	0	0	0	0	9.53	0	26.24	0	0	0	0	0	2.89	14.82
8_79	3.28	2.99	214	POSITIVE	7.7	-0.05	-0.03	5.25	9.07	67.8	0	0	0	130.09	0	0	3.72	0	0	0	3313.43	0	0	0	0	0	573.94	0	0	0	0	0	0	0	10898.4	0	0	0	0	5.2	0	44.48	0	68	0	0	0	0	366.24
8_80	3.82	3.33	386	POSITIVE	11	-0.03	-0.04	4.89	9.07	95.56	0	0	127.79	0	0	0	3.42	0	0	0	2855.21	0	0	0	0	0	0	101.78	0	0	0	0	0	0	9863.06	0	0	0	0	4.58	7.38	35.45	35.45	15.23	0	0	0	0	213.77
8_81	2.72	3.8	738	POSITIVE	10	0	0.15	4.85	9.62	45.28	0	0	10.04	13.32	0	0	4.16	0	0	0	2300.81	0	0	0.49	0.58	0	0	52.92	0	0	0	0	0	0	7788.54	0	0	0	1.44	6.83	0	2.8	0	0	0	0	0	1.15	18.02
8_82	4.04	3.43	4225	POSITIVE	9.7	0.09	0.15	4.52	8.86	76.1	2.24	8.22	4.68	1.56	0	0.49	2.73	0	0	0	1788.29	0	0	0	0	0	8.85	8.33	3.8	0	0	0	0	0	5914.18	0	0	0	0	0.76	4.67	20.22	0	0	0	0	2.01	0	107.28
8_83	3.97	3.14	804	POSITIVE	9	0.03	0	4.84	8.77	63.35	0	0	22.58	14.27	0	0	2.58	1.17	0	0	1575.02	0	0	0	0	0	0	3.11	0	0	0	0	0	0	5004.35	0	0	0	0	3.62	0	48.5	0	0	0	0	0	0	3.72
8_84	4.58	3.89	125	NEGATIVE	10.6	-0.05	-0.06	4.8	9.71	41.14	1.88	3.14	20.23	0	0	0	17.14	0	6.73	0	1213.95	0	0	0	0	0	0	8.62	0	0	0	15.12	0	0	5552.39	0	0	0	0	1.95	1.94	25.63	0	0	0	0	0	0	51.01
8_85	3.84	3.51	2564	POSITIVE	9	0.02	0	4.5	8.87	71.4	0	0	40.19	3.24	0.61	0	159.29	0	0	0	3669.05	0	0	1.34	0	0	0	19.7	5	0	0	4.46	3.77	0	12169.5	0	0	0	0	0	0.4	39.17	0	0	0	0	0	0	111.48
8_86	3.11	2.83	869	POSITIVE	11.5	0	-0.06	5.02	8.68	46.22	0	0	0	110.47	0	1.04	0	0	0	0	10977.2	0	0	0	0	0	0	338.14	0	0	0	0	0	0	26789.2	0	0	0	0	5.28	1.49	126.34	0	0	0	0	0	0	105.32
8_87	5	3.8	1790	POSITIVE	10.1	0.03	-0.01	4.35	9.16	38.17	2.21	0	0	53.51	0	0.37	0	0	0	0	2997.55	0	0	0	0	0	0	90.39	0	0	0	0	0	0	9138.27	0	0	0	3.38	0	0	62.21	0	0	0	0	0	0	66.49
8_88	5.25	3.58	352	POSITIVE	13.7	0.03	0.05	4.69	9.26	58.23	8.57	0	10.96	12.75	0.8	0	5.18	0	0	0	1549.03	0	0	0	0	0	0	13.11	0	0	0	0	0.39	0	4556.88	0	0	0	0	0	0	8.92	0.9	0.79	0	0	0	0	68.48
8_89	3.57	3.55	102	NEGATIVE	10.3	-0.02	-0.01	4.67	9.19	157.64	0	0	112.56	0	0	0	41.58	0	5.55	0	1108.68	0	0	0	0	7.27	2.06	39.45	0	0	0	0	1.61	0	5177.53	0	0	0	0	0	7.13	13.99	0	0	0	0	0	0	76.54
8_90	4.3	3.68	540	POSITIVE	8	-0.01	-0.06	4.87	9.46	54.87	1.85	0	8.4	10.24	0	0	1.87	0	0	0	2684.48	0	0	0	0	0	19.61	22.03	0	0	0	0	0	0	8341.35	0	0	0	0	43.35	0	24.49	0	5.83	0	0	0	0	91.95
8_91	4.43	3.71	403	POSITIVE	9.9	-0.01	0.01	4.83	9.53	152.45	0	0	0	34.12	13.42	0	5.45	0	0	0	3784.62	0	0	0	0	0	4.39	20.36	5.58	0	0	0	0	0	9510.28	0	0	0	0	0	3.95	17.62	0	12	0	0	0	0	225.32
8_92	6.75	4.31	519	POSITIVE	9.8	0.06	0.02	3.9	9.53	76.54	5.83	0	99.37	99.37	0	0	0.43	0	0	0	4400.24	0	0	0	0	0	0	103.59	0	0	0	0	0	0	12026.4	0	0	0	0	0	11.79	42.45	0	1.41	0	0	0	0	131.52
8_93	3.71	3.1	3292	POSITIVE	6.6	0.13	0.15	4.04	7.93	37.25	0	0	16.27	0	4.25	0	1.93	0	0	0	0	809.68	0	0.74	0	0	0	0.27	2.28	0	0	0	0	0	0	2972.98	0	0	0	0	0	0	8.95	0	0	0	0	0	0
8_94	3.7	3.9	380	POSITIVE	9.5	0.04	0.16	4.78	9.8	44.12	0	0	19.39	6.93	0	0	1.91	0	0	0	2946.28	0	0	0	0	0	0	53.52	0	0	0	0	0	0	7264.12	0	0	0	2.34	4.79	0	83.83	0	0	0	0	0	0	40.93
8_95	2.93	3.41	2107	POSITIVE	10.3	0.05	0.07	4.44	8.76	85.5	0	0	14.02	8.93	0	0	14.99	0	0	0	5741.09	0	0	2.55	0	0	0	76.36	0	0	0	0	1.35	0	16785.8	0	0	0	0	3.76	0	98.49	0	0	0	0	0	0	199.88
8_96	7.45	4.81	17	NEGATIVE	10	-0.03	0.06	4.37	10.53	60.33	0	0	5.07	26	0	0.56	0	0	0	0	2776.34	0	0	0	0	0	0.33	50.42	0	0	0	0	0	0	7830.27	0	0	1.25	0	12.55	0	15.27	4.77	0	0	0	0	0	59.56
8_97	5.02	9.43	17	NEGATIVE	27.3	-0.37	-0.36	3.31	15.48	69.17	0	0	242.89	0	0	0	78.54	0	0	0	5990.99	0	0	12.38	0	0	0	145.63	0	0	4.27	0	0	0	14083.8	0	0	0	0	0	0	29.85	0	3.47	0	0	0	0	203.6
8_98	3.2	3.11	1208	POSITIVE	6.4	0.56	0.56	2.72	6.48	62.01	0	0	12.42	12.42	0	0	77.89	0	0	0	5316.66	0	0	37.97	0	0	0	72.21	0	0	0	0	0	0	15477.5	0	0	0	0.59	0	0	128.37	0	0	0	0	0	0	242.48
8_99	2.83	5.01	2272	POSITIVE	11.8	-0.1	0.02	4.47	10.91	55.48	0	6.53	0	48.93	0	0	8.46	4.27	5.99	0	2218.54	0	0	1.2	4.38	0	0	48.25	0	0	0	0	0	0	10099	0	0	0	0	3.9	0	4.15	0	0.95	0	0	0	0	87.44
[truncated: 5,000 more columns]
